# Supplementary material for: Diethyl 2-{[(5-oxo-5H-thio­chromeno[2,3-b]pyridin-7-yl)amino]­methyl­idene}propane­dioate
Source: Acta Crystallogr Sect E Struct Rep Online. 2011 May 7;67(Pt 6):o1348. doi: 10.1107/S1600536811016291 (PMC3120616; doi:10.1107/S1600536811016291)
Supplement: Supplementary file 1 [file e-67-o1348-sup1.cif]

##############################################################################
#                                                                            #
# This CIF contains the data in a paper accepted for publication in          #
# Acta Crystallographica Section E. It conforms to the requirements of       #
# Notes for Authors for Acta Crystallographica Section E, and has been       #
# peer reviewed under the auspices of the IUCr Commission on Journals.       #
#                                                                            #
# Full details of the Crystallographic Information File format               #
# are given in the paper "The Crystallographic Information File (CIF):       #
# a New Standard Archive File for Crystallography" by S. R. Hall, F. H.      #
# Allen and I. D. Brown [Acta Cryst. (1991), A47, 655-685].                  #
#                                                                            #
# The current version of the core CIF dictionary is obtainable from          #
# ftp://ftp.iucr.org/pub/cif_core.dic.                                       #
#                                                                            #
# Software is freely available for graphical display of the structure(s)     #
# in this CIF. For information consult the CIF software page                 #
# http://www.iucr.org/resources/cif/software.                                #
#                                                                            #
# This file may be used for bona fide research purposes within the           #
# scientific community so long as proper attribution is given to the journal # 
# article from which it was obtained.                                        #
#                                                                            #
##############################################################################
data_global
_audit_creation_method     ?
_journal_date_recd_electronic     2011-04-17
_journal_date_accepted     2011-04-29
_journal_name_full     'Acta Crystallographica, Section E'
_journal_year     2011
_journal_volume     67
_journal_issue      6
_journal_page_first     o1348
_journal_page_last     o1348
_journal_paper_category     QO
_journal_coeditor_code     DN2678
_publ_contact_author
;
Muhammad Nawaz Tahir
University of Sargodha
Department of Physics
Sargodha
Pakistan
;
_publ_contact_author_email     dmntahir_uos@yahoo.com
_publ_contact_author_fax     '0092 48 32 22 121'
_publ_contact_author_phone     '0092 48 92 30 914'
_publ_section_title
;\
Diethyl
2-{[(5-oxo-5<i>H</i>-thiochromeno[2,3-<i>b</i>]pyridin-7-yl)amino]\
methylidene}propanedioate
;
loop_
    _publ_author_name
    _publ_author_address
    'Muhammad Naeem Khan'
;
Department of Chemistry
Islamia University
Bahawalpur
Pakistan
Applied Chemistry Research Center
PCSIR Laboratories complex
Lahore 54600
Pakistan
;
    'Tahir, M. Nawaz'
;
University of Sargodha
Department of Physics
Sargodha
Pakistan
;
    'Misbahul Ain Khan'
;
Department of Chemistry
Islamia University
Bahawalpur
Pakistan
;
    'Munawar, Munawar Ali'
;
Institute of Chemistry
University of the Punjab
Lahore
Pakistan
;
    'Ather, Abdul Qayyum'
;
Applied Chemistry Research Center
PCSIR Laboratories complex
Lahore 54600
Pakistan
;
data_I
_audit_creation_method     SHELXL-97
_chemical_name_systematic
;
Diethyl 2-{[(5-oxo-5<i>H</i>-thiochromeno[2,3-<i>b</i>]pyridin-7-
yl)amino]methylidene}propanedioate
;
_chemical_name_common     ?
_chemical_formula_moiety     'C20 H18 N2 O5 S'
_chemical_formula_sum     'C20 H18 N2 O5 S'
_chemical_formula_iupac     'C20 H18 N2 O5 S'
_chemical_formula_weight     398.42
_symmetry_cell_setting     monoclinic
_symmetry_space_group_name_H-M     'C 2/c'
_symmetry_space_group_name_Hall     '-C 2yc'
loop_
    _symmetry_equiv_pos_as_xyz
    'x, y, z'
    '-x, y, -z+1/2'
    'x+1/2, y+1/2, z'
    '-x+1/2, y+1/2, -z+1/2'
    '-x, -y, -z'
    'x, -y, z-1/2'
    '-x+1/2, -y+1/2, -z'
    'x+1/2, -y+1/2, z-1/2'
_cell_length_a     13.8013(7)
_cell_length_b     7.5180(3)
_cell_length_c     36.2743(15)
_cell_angle_alpha     90
_cell_angle_beta     94.330(3)
_cell_angle_gamma     90
_cell_volume     3753.0(3)
_cell_formula_units_Z     8
_cell_measurement_reflns_used     1789
_cell_measurement_theta_min     2.25
_cell_measurement_theta_max     25.25
_cell_measurement_temperature     296(2)
_exptl_crystal_description     needle
_exptl_crystal_colour     yellow
_exptl_crystal_size_max     0.35
_exptl_crystal_size_mid     0.18
_exptl_crystal_size_min     0.15
_exptl_crystal_density_diffrn     1.410
_exptl_crystal_density_meas     ?
_exptl_crystal_density_method     'not measured'
_exptl_crystal_F_000     1664
_exptl_absorpt_coefficient_mu     0.208
_exptl_absorpt_correction_type     multi-scan
_exptl_absorpt_process_details     '(SADABS; Bruker, 2005)'
_exptl_absorpt_correction_T_min     0.968
_exptl_absorpt_correction_T_max     0.985
_exptl_special_details
;
;
_diffrn_ambient_temperature     296(2)
_diffrn_radiation_type     MoK\a
_diffrn_radiation_wavelength     0.71073
_diffrn_radiation_source     'fine-focus sealed tube'
_diffrn_radiation_monochromator     graphite
_diffrn_measurement_device_type     'Bruker Kappa APEXII CCD'
_diffrn_measurement_method     \w
_diffrn_detector_area_resol_mean     8.10
_diffrn_reflns_number     13274
_diffrn_reflns_av_R_equivalents     0.0768
_diffrn_reflns_av_sigmaI/netI     0.0853
_diffrn_reflns_theta_min     2.25
_diffrn_reflns_theta_max     25.03
_diffrn_reflns_theta_full     25.00
_diffrn_measured_fraction_theta_max     0.998
_diffrn_measured_fraction_theta_full     0.998
_diffrn_reflns_limit_h_min     -16
_diffrn_reflns_limit_h_max     16
_diffrn_reflns_limit_k_min     0
_diffrn_reflns_limit_k_max     8
_diffrn_reflns_limit_l_min     0
_diffrn_reflns_limit_l_max     42
_diffrn_standards_number     0
_diffrn_standards_interval_count     ?
_diffrn_standards_interval_time     ?
_diffrn_standards_decay_%     ?
_refine_special_details
;
Refinement of <i>F</i>^2^ against ALL reflections. The weighted <i>R</i>-factor
<i>wR</i> and goodness of fit <i>S</i> are based on <i>F</i>^2^, conventional
<i>R</i>-factors <i>R</i> are based on <i>F</i>, with <i>F</i> set to zero for
negative <i>F</i>^2^. The threshold expression of <i>F</i>^2^ >
\s(<i>F</i>^2^) is used only for calculating <i>R</i>-factors(gt) <i>etc</i>.
and is not relevant to the choice of reflections for refinement.
<i>R</i>-factors based on <i>F</i>^2^ are statistically about twice as large
as those based on <i>F</i>, and <i>R</i>- factors based on ALL data will be
even larger.
;
_reflns_number_total     3314
_reflns_number_gt     1776
_reflns_threshold_expression     I>2\s(I)
_refine_ls_structure_factor_coef     Fsqd
_refine_ls_matrix_type     full
_refine_ls_R_factor_all     0.1250
_refine_ls_R_factor_gt     0.0544
_refine_ls_wR_factor_gt     0.1059
_refine_ls_wR_factor_ref     0.1304
_refine_ls_goodness_of_fit_ref     0.972
_refine_ls_restrained_S_all     0.982
_refine_ls_number_reflns     3314
_refine_ls_number_parameters     269
_refine_ls_number_restraints     10
_refine_ls_hydrogen_treatment     constr
_refine_ls_weighting_scheme     calc
_refine_ls_weighting_details
         'calc w=1/[\s^2^(Fo^2^)+(0.0533P)^2^+0.0000P] where P=(Fo^2^+2Fc^2^)/3'
_atom_sites_solution_hydrogens     geom
_atom_sites_solution_primary     direct
_atom_sites_solution_secondary     difmap
_refine_ls_shift/su_max     0.001
_refine_ls_shift/su_mean     0.000
_refine_diff_density_max     0.199
_refine_diff_density_min     -0.182
_refine_ls_extinction_method     none
_refine_ls_extinction_coef     ?
loop_
    _atom_type_symbol
    _atom_type_description
    _atom_type_scat_dispersion_real
    _atom_type_scat_dispersion_imag
    _atom_type_scat_source
    'C' 'C' 0.0033 0.0016
                         'International Tables Vol C Tables 4.2.6.8 and 6.1.1.4'
    'H' 'H' 0.0000 0.0000
                         'International Tables Vol C Tables 4.2.6.8 and 6.1.1.4'
    'N' 'N' 0.0061 0.0033
                         'International Tables Vol C Tables 4.2.6.8 and 6.1.1.4'
    'O' 'O' 0.0106 0.0060
                         'International Tables Vol C Tables 4.2.6.8 and 6.1.1.4'
    'S' 'S' 0.1246 0.1234
                         'International Tables Vol C Tables 4.2.6.8 and 6.1.1.4'
_computing_data_collection     'APEX2 (Bruker, 2009)'
_computing_cell_refinement     'SAINT (Bruker, 2009)'
_computing_data_reduction     'SAINT (Bruker, 2009)'
_computing_structure_solution     'SHELXS97 (Sheldrick, 2008)'
_computing_structure_refinement     'SHELXL97 (Sheldrick, 2008)'
_computing_molecular_graphics
;
ORTEPIII (Burnett & Johnson, 1996), ORTEP-3 for Windows (Farrugia,
1997) and
PLATON (Spek, 2009)'
;
_computing_publication_material     'SHELXL97 (Sheldrick, 2008)'
loop_
    _atom_site_type_symbol
    _atom_site_label
    _atom_site_fract_x
    _atom_site_fract_y
    _atom_site_fract_z
    _atom_site_U_iso_or_equiv
    _atom_site_adp_type
    _atom_site_calc_flag
    _atom_site_refinement_flags
    _atom_site_occupancy
    _atom_site_symmetry_multiplicity
    _atom_site_disorder_assembly
    _atom_site_disorder_group
    S S1 0.10364(6) -0.08366(11) -0.04024(2) 0.0529(3) Uani d . 1 1 . .
    O O1 0.11162(17) 0.4807(3) -0.00428(6) 0.0604(7) Uani d . 1 1 . .
    O O2 0.3194(2) 0.3243(3) 0.21973(6) 0.0911(9) Uani d D 1 1 . .
    C C16A 0.3217(7) 0.1867(9) 0.24963(15) 0.1062(19) Uani d PD 0.75 1 A 1
    H H16A 0.2563 0.1492 0.2540 0.127 Uiso calc PR 0.75 1 A 1
    H H16B 0.3585 0.0834 0.2428 0.127 Uiso calc PR 0.75 1 A 1
    C C17A 0.3688(6) 0.2726(9) 0.28278(13) 0.1062(19) Uani d PD 0.75 1 A 1
    H H17A 0.4333 0.3086 0.2780 0.159 Uiso calc PR 0.75 1 A 1
    H H17B 0.3718 0.1901 0.3030 0.159 Uiso calc PR 0.75 1 A 1
    H H17C 0.3318 0.3751 0.2890 0.159 Uiso calc PR 0.75 1 A 1
    C C16B 0.2928(14) 0.259(3) 0.2569(5) 0.122(7) Uani d PD 0.25 1 A 2
    H H16C 0.2441 0.1659 0.2556 0.147 Uiso calc PR 0.25 1 A 2
    H H16D 0.2762 0.3534 0.2736 0.147 Uiso calc PR 0.25 1 A 2
    C C17B 0.3965(14) 0.192(3) 0.2636(8) 0.122(7) Uani d PD 0.25 1 A 2
    H H17D 0.4131 0.1221 0.2429 0.184 Uiso calc PR 0.25 1 A 2
    H H17E 0.4019 0.1198 0.2855 0.184 Uiso calc PR 0.25 1 A 2
    H H17F 0.4401 0.2912 0.2668 0.184 Uiso calc PR 0.25 1 A 2
    O O3 0.2852(2) 0.0944(4) 0.18250(6) 0.0853(9) Uani d . 1 1 . .
    O O4 0.40074(19) 0.5902(3) 0.18304(7) 0.0793(8) Uani d D 1 1 . .
    C C19A 0.4388(7) 0.7695(14) 0.1889(4) 0.105(3) Uani d PD 0.53 1 B 3
    H H19A 0.4366 0.8060 0.2145 0.126 Uiso calc PR 0.53 1 B 3
    H H19B 0.4031 0.8548 0.1730 0.126 Uiso calc PR 0.53 1 B 3
    C C20A 0.5401(7) 0.7499(13) 0.1787(3) 0.105(3) Uani d PD 0.53 1 B 3
    H H20A 0.5726 0.6611 0.1941 0.157 Uiso calc PR 0.53 1 B 3
    H H20B 0.5734 0.8614 0.1822 0.157 Uiso calc PR 0.53 1 B 3
    H H20C 0.5399 0.7146 0.1533 0.157 Uiso calc PR 0.53 1 B 3
    C C19B 0.4500(8) 0.7644(17) 0.1791(5) 0.108(4) Uani d PD 0.47 1 B 4
    H H19C 0.4098 0.8599 0.1874 0.130 Uiso calc PR 0.47 1 B 4
    H H19D 0.4615 0.7854 0.1534 0.130 Uiso calc PR 0.47 1 B 4
    C C20B 0.5450(7) 0.7572(16) 0.2024(3) 0.108(4) Uani d PD 0.47 1 B 4
    H H20D 0.5325 0.7451 0.2280 0.163 Uiso calc PR 0.47 1 B 4
    H H20E 0.5808 0.8647 0.1990 0.163 Uiso calc PR 0.47 1 B 4
    H H20F 0.5822 0.6571 0.1950 0.163 Uiso calc PR 0.47 1 B 4
    O O5 0.2939(2) 0.6807(4) 0.13788(7) 0.0874(9) Uani d . 1 1 . .
    N N1 0.0155(2) 0.0557(4) -0.09743(7) 0.0591(8) Uani d . 1 1 . .
    N N2 0.23819(19) 0.1593(4) 0.11064(7) 0.0544(8) Uani d . 1 1 . .
    H H2 0.2432 0.0765 0.1270 0.065 Uiso calc R 1 1 . .
    C C1 0.1051(2) 0.3242(5) -0.01327(8) 0.0440(8) Uani d . 1 1 . .
    C C2 0.0601(2) 0.2734(4) -0.05003(8) 0.0446(8) Uani d . 1 1 . .
    C C3 0.0182(2) 0.4052(5) -0.07279(9) 0.0618(10) Uani d . 1 1 . .
    H H3 0.0195 0.5229 -0.0649 0.074 Uiso calc R 1 1 . .
    C C4 -0.0251(3) 0.3623(6) -0.10695(10) 0.0737(12) Uani d . 1 1 . .
    H H4 -0.0542 0.4491 -0.1223 0.088 Uiso calc R 1 1 . .
    C C5 -0.0242(3) 0.1861(6) -0.11782(9) 0.0719(11) Uani d . 1 1 . .
    H H5 -0.0533 0.1574 -0.1410 0.086 Uiso calc R 1 1 . .
    C C6 0.0558(2) 0.1015(4) -0.06379(8) 0.0460(8) Uani d . 1 1 . .
    C C7 0.1410(2) 0.0021(4) 0.00313(8) 0.0407(8) Uani d . 1 1 . .
    C C8 0.1395(2) 0.1820(4) 0.01247(8) 0.0390(8) Uani d . 1 1 . .
    C C9 0.1711(2) 0.2333(4) 0.04837(8) 0.0452(8) Uani d . 1 1 . .
    H H9 0.1691 0.3528 0.0549 0.054 Uiso calc R 1 1 . .
    C C10 0.2052(2) 0.1102(5) 0.07425(8) 0.0448(8) Uani d . 1 1 . .
    C C11 0.2065(2) -0.0693(4) 0.06457(8) 0.0507(9) Uani d . 1 1 . .
    H H11 0.2294 -0.1534 0.0819 0.061 Uiso calc R 1 1 . .
    C C12 0.1743(2) -0.1219(4) 0.02973(8) 0.0468(8) Uani d . 1 1 . .
    H H12 0.1746 -0.2421 0.0237 0.056 Uiso calc R 1 1 . .
    C C13 0.2620(2) 0.3227(5) 0.12156(8) 0.0525(9) Uani d . 1 1 A .
    H H13 0.2555 0.4106 0.1035 0.063 Uiso calc R 1 1 . .
    C C14 0.2949(2) 0.3776(4) 0.15601(8) 0.0503(9) Uani d . 1 1 . .
    C C15 0.3008(3) 0.2515(6) 0.18640(9) 0.0634(10) Uani d . 1 1 A .
    C C18 0.3268(3) 0.5646(5) 0.15800(9) 0.0608(10) Uani d . 1 1 A .
loop_
    _atom_site_aniso_label
    _atom_site_aniso_U_11
    _atom_site_aniso_U_22
    _atom_site_aniso_U_33
    _atom_site_aniso_U_12
    _atom_site_aniso_U_13
    _atom_site_aniso_U_23
    S1 0.0609(6) 0.0445(6) 0.0529(5) 0.0014(5) 0.0003(4) -0.0085(4)
    O1 0.0728(18) 0.0357(15) 0.0714(15) 0.0011(13) -0.0036(12) -0.0025(12)
    O2 0.150(3) 0.077(2) 0.0444(14) -0.0195(18) -0.0106(15) 0.0048(13)
    C16A 0.175(6) 0.088(4) 0.050(2) 0.010(4) -0.023(3) 0.004(2)
    C17A 0.175(6) 0.088(4) 0.050(2) 0.010(4) -0.023(3) 0.004(2)
    C16B 0.20(2) 0.056(13) 0.107(13) -0.034(13) 0.004(15) 0.009(9)
    C17B 0.20(2) 0.056(13) 0.107(13) -0.034(13) 0.004(15) 0.009(9)
    O3 0.135(3) 0.0529(19) 0.0666(16) -0.0019(18) 0.0001(15) 0.0044(14)
    O4 0.085(2) 0.0608(19) 0.0880(18) -0.0109(15) -0.0233(15) -0.0001(14)
    C19A 0.127(9) 0.055(5) 0.129(7) -0.022(5) -0.010(6) 0.006(4)
    C20A 0.127(9) 0.055(5) 0.129(7) -0.022(5) -0.010(6) 0.006(4)
    C19B 0.080(8) 0.102(8) 0.138(8) -0.009(5) -0.026(5) -0.044(6)
    C20B 0.080(8) 0.102(8) 0.138(8) -0.009(5) -0.026(5) -0.044(6)
    O5 0.115(2) 0.063(2) 0.0792(18) 0.0021(16) -0.0280(16) 0.0106(15)
    N1 0.058(2) 0.072(2) 0.0474(17) -0.0035(16) 0.0008(14) -0.0064(15)
    N2 0.065(2) 0.053(2) 0.0452(16) -0.0068(16) 0.0044(13) 0.0012(13)
    C1 0.034(2) 0.044(2) 0.054(2) -0.0031(17) 0.0088(15) 0.0006(17)
    C2 0.038(2) 0.046(2) 0.0496(19) 0.0001(16) 0.0032(15) 0.0073(16)
    C3 0.060(2) 0.059(3) 0.065(2) 0.003(2) 0.0019(19) 0.003(2)
    C4 0.075(3) 0.081(3) 0.063(3) 0.007(2) -0.008(2) 0.016(2)
    C5 0.075(3) 0.091(4) 0.049(2) -0.001(3) -0.0056(19) 0.000(2)
    C6 0.039(2) 0.054(2) 0.0446(18) -0.0004(17) 0.0057(15) 0.0009(17)
    C7 0.035(2) 0.039(2) 0.0479(18) -0.0044(16) 0.0062(15) 0.0002(15)
    C8 0.0351(19) 0.037(2) 0.0452(18) -0.0044(15) 0.0061(14) -0.0006(15)
    C9 0.044(2) 0.042(2) 0.0507(19) -0.0033(16) 0.0073(16) -0.0075(16)
    C10 0.047(2) 0.050(2) 0.0386(17) -0.0050(17) 0.0066(14) 0.0010(16)
    C11 0.053(2) 0.046(2) 0.053(2) -0.0014(18) 0.0071(17) 0.0101(17)
    C12 0.051(2) 0.037(2) 0.052(2) -0.0022(16) 0.0077(16) -0.0007(15)
    C13 0.051(2) 0.060(3) 0.047(2) -0.0038(19) 0.0060(16) 0.0018(17)
    C14 0.059(2) 0.049(2) 0.0430(18) -0.0047(18) 0.0061(16) 0.0007(16)
    C15 0.072(3) 0.066(3) 0.051(2) 0.003(2) -0.0017(19) -0.005(2)
    C18 0.067(3) 0.064(3) 0.050(2) 0.001(2) -0.0044(19) -0.0032(19)
_geom_special_details
;
 All esds (except the esd in the dihedral angle between two l.s. planes)
 are estimated using the full covariance matrix.  The cell esds are taken
 into account individually in the estimation of esds in distances, angles
 and torsion angles; correlations between esds in cell parameters are only
 used when they are defined by crystal symmetry.  An approximate (isotropic)
 treatment of cell esds is used for estimating esds involving l.s. planes.
;
loop_
    _geom_bond_atom_site_label_1
    _geom_bond_atom_site_label_2
    _geom_bond_site_symmetry_2
    _geom_bond_distance
    _geom_bond_publ_flag
    S1 C6 . 1.737(3) ?
    S1 C7 . 1.742(3) ?
    O1 C1 . 1.222(3) ?
    O2 C15 . 1.334(4) ?
    O2 C16A . 1.497(6) ?
    O2 C16B . 1.506(14) ?
    C16A C17A . 1.472(7) ?
    C16A H16A . 0.9700 ?
    C16A H16B . 0.9700 ?
    C17A H17A . 0.9600 ?
    C17A H17B . 0.9600 ?
    C17A H17C . 0.9600 ?
    C16B C17B . 1.520(10) ?
    C16B H16C . 0.9700 ?
    C16B H16D . 0.9700 ?
    C17B H17D . 0.9600 ?
    C17B H17E . 0.9600 ?
    C17B H17F . 0.9600 ?
    O3 C15 . 1.206(4) ?
    O4 C18 . 1.328(4) ?
    O4 C19A . 1.457(10) ?
    O4 C19B . 1.487(12) ?
    C19A C20A . 1.480(9) ?
    C19A H19A . 0.9700 ?
    C19A H19B . 0.9700 ?
    C20A H20A . 0.9600 ?
    C20A H20B . 0.9600 ?
    C20A H20C . 0.9600 ?
    C19B C20B . 1.506(10) ?
    C19B H19C . 0.9700 ?
    C19B H19D . 0.9700 ?
    C20B H20D . 0.9600 ?
    C20B H20E . 0.9600 ?
    C20B H20F . 0.9600 ?
    O5 C18 . 1.204(4) ?
    N1 C5 . 1.321(4) ?
    N1 C6 . 1.347(4) ?
    N2 C13 . 1.324(4) ?
    N2 C10 . 1.413(4) ?
    N2 H2 . 0.8600 ?
    C1 C8 . 1.474(4) ?
    C1 C2 . 1.478(4) ?
    C2 C6 . 1.385(4) ?
    C2 C3 . 1.388(4) ?
    C3 C4 . 1.373(4) ?
    C3 H3 . 0.9300 ?
    C4 C5 . 1.382(5) ?
    C4 H4 . 0.9300 ?
    C5 H5 . 0.9300 ?
    C7 C12 . 1.395(4) ?
    C7 C8 . 1.395(4) ?
    C8 C9 . 1.396(4) ?
    C9 C10 . 1.375(4) ?
    C9 H9 . 0.9300 ?
    C10 C11 . 1.395(4) ?
    C11 C12 . 1.366(4) ?
    C11 H11 . 0.9300 ?
    C12 H12 . 0.9300 ?
    C13 C14 . 1.361(4) ?
    C13 H13 . 0.9300 ?
    C14 C15 . 1.452(4) ?
    C14 C18 . 1.473(4) ?
loop_
    _geom_angle_atom_site_label_1
    _geom_angle_atom_site_label_2
    _geom_angle_atom_site_label_3
    _geom_angle_site_symmetry_1
    _geom_angle_site_symmetry_3
    _geom_angle
    _geom_angle_publ_flag
    C6 S1 C7 . . 102.90(15) ?
    C15 O2 C16A . . 111.4(4) ?
    C15 O2 C16B . . 129.4(11) ?
    C16A O2 C16B . . 28.4(8) ?
    C17A C16A O2 . . 105.8(5) ?
    C17A C16A H16A . . 110.6 ?
    O2 C16A H16A . . 110.6 ?
    C17A C16A H16B . . 110.6 ?
    O2 C16A H16B . . 110.6 ?
    H16A C16A H16B . . 108.7 ?
    O2 C16B C17B . . 87.8(14) ?
    O2 C16B H16C . . 114.0 ?
    C17B C16B H16C . . 114.0 ?
    O2 C16B H16D . . 114.0 ?
    C17B C16B H16D . . 114.0 ?
    H16C C16B H16D . . 111.2 ?
    C16B C17B H17D . . 109.5 ?
    C16B C17B H17E . . 109.5 ?
    H17D C17B H17E . . 109.5 ?
    C16B C17B H17F . . 109.5 ?
    H17D C17B H17F . . 109.5 ?
    H17E C17B H17F . . 109.5 ?
    C18 O4 C19A . . 118.9(6) ?
    C18 O4 C19B . . 113.3(6) ?
    C19A O4 C19B . . 15.6(11) ?
    O4 C19A C20A . . 102.0(8) ?
    O4 C19A H19A . . 111.4 ?
    C20A C19A H19A . . 111.4 ?
    O4 C19A H19B . . 111.4 ?
    C20A C19A H19B . . 111.4 ?
    H19A C19A H19B . . 109.2 ?
    O4 C19B C20B . . 107.4(10) ?
    O4 C19B H19C . . 110.2 ?
    C20B C19B H19C . . 110.2 ?
    O4 C19B H19D . . 110.2 ?
    C20B C19B H19D . . 110.2 ?
    H19C C19B H19D . . 108.5 ?
    C5 N1 C6 . . 116.3(3) ?
    C13 N2 C10 . . 125.3(3) ?
    C13 N2 H2 . . 117.4 ?
    C10 N2 H2 . . 117.4 ?
    O1 C1 C8 . . 121.0(3) ?
    O1 C1 C2 . . 120.4(3) ?
    C8 C1 C2 . . 118.5(3) ?
    C6 C2 C3 . . 116.6(3) ?
    C6 C2 C1 . . 124.7(3) ?
    C3 C2 C1 . . 118.7(3) ?
    C4 C3 C2 . . 120.2(3) ?
    C4 C3 H3 . . 119.9 ?
    C2 C3 H3 . . 119.9 ?
    C3 C4 C5 . . 118.0(4) ?
    C3 C4 H4 . . 121.0 ?
    C5 C4 H4 . . 121.0 ?
    N1 C5 C4 . . 124.3(4) ?
    N1 C5 H5 . . 117.9 ?
    C4 C5 H5 . . 117.9 ?
    N1 C6 C2 . . 124.6(3) ?
    N1 C6 S1 . . 110.9(3) ?
    C2 C6 S1 . . 124.5(2) ?
    C12 C7 C8 . . 119.4(3) ?
    C12 C7 S1 . . 115.9(2) ?
    C8 C7 S1 . . 124.7(2) ?
    C7 C8 C9 . . 119.0(3) ?
    C7 C8 C1 . . 124.0(3) ?
    C9 C8 C1 . . 117.0(3) ?
    C10 C9 C8 . . 121.2(3) ?
    C10 C9 H9 . . 119.4 ?
    C8 C9 H9 . . 119.4 ?
    C9 C10 C11 . . 119.3(3) ?
    C9 C10 N2 . . 122.1(3) ?
    C11 C10 N2 . . 118.6(3) ?
    C12 C11 C10 . . 120.2(3) ?
    C12 C11 H11 . . 119.9 ?
    C10 C11 H11 . . 119.9 ?
    C11 C12 C7 . . 120.9(3) ?
    C11 C12 H12 . . 119.5 ?
    C7 C12 H12 . . 119.5 ?
    N2 C13 C14 . . 127.9(3) ?
    N2 C13 H13 . . 116.1 ?
    C14 C13 H13 . . 116.1 ?
    C13 C14 C15 . . 119.7(3) ?
    C13 C14 C18 . . 114.3(3) ?
    C15 C14 C18 . . 125.9(3) ?
    O3 C15 O2 . . 121.9(3) ?
    O3 C15 C14 . . 123.4(3) ?
    O2 C15 C14 . . 114.6(4) ?
    O5 C18 O4 . . 123.0(4) ?
    O5 C18 C14 . . 124.4(4) ?
    O4 C18 C14 . . 112.5(3) ?
loop_
    _geom_torsion_atom_site_label_1
    _geom_torsion_atom_site_label_2
    _geom_torsion_atom_site_label_3
    _geom_torsion_atom_site_label_4
    _geom_torsion_site_symmetry_1
    _geom_torsion_site_symmetry_2
    _geom_torsion_site_symmetry_3
    _geom_torsion_site_symmetry_4
    _geom_torsion
    _geom_torsion_publ_flag
    C15 O2 C16A C17A . . . . 164.6(6) ?
    C16B O2 C16A C17A . . . . -60.2(19) ?
    C15 O2 C16B C17B . . . . 101.0(17) ?
    C16A O2 C16B C17B . . . . 42.9(14) ?
    C18 O4 C19A C20A . . . . -118.4(9) ?
    C19B O4 C19A C20A . . . . -46(3) ?
    C18 O4 C19B C20B . . . . -166.4(9) ?
    C19A O4 C19B C20B . . . . 79(3) ?
    O1 C1 C2 C6 . . . . 174.9(3) ?
    C8 C1 C2 C6 . . . . -6.5(4) ?
    O1 C1 C2 C3 . . . . -5.4(4) ?
    C8 C1 C2 C3 . . . . 173.2(3) ?
    C6 C2 C3 C4 . . . . 0.4(5) ?
    C1 C2 C3 C4 . . . . -179.3(3) ?
    C2 C3 C4 C5 . . . . -0.9(5) ?
    C6 N1 C5 C4 . . . . 0.9(5) ?
    C3 C4 C5 N1 . . . . 0.2(6) ?
    C5 N1 C6 C2 . . . . -1.5(5) ?
    C5 N1 C6 S1 . . . . 179.4(2) ?
    C3 C2 C6 N1 . . . . 0.9(4) ?
    C1 C2 C6 N1 . . . . -179.4(3) ?
    C3 C2 C6 S1 . . . . 179.8(2) ?
    C1 C2 C6 S1 . . . . -0.5(4) ?
    C7 S1 C6 N1 . . . . -174.8(2) ?
    C7 S1 C6 C2 . . . . 6.2(3) ?
    C6 S1 C7 C12 . . . . 173.8(2) ?
    C6 S1 C7 C8 . . . . -6.1(3) ?
    C12 C7 C8 C9 . . . . -0.2(4) ?
    S1 C7 C8 C9 . . . . 179.7(2) ?
    C12 C7 C8 C1 . . . . -179.4(3) ?
    S1 C7 C8 C1 . . . . 0.5(4) ?
    O1 C1 C8 C7 . . . . -175.0(3) ?
    C2 C1 C8 C7 . . . . 6.5(4) ?
    O1 C1 C8 C9 . . . . 5.8(4) ?
    C2 C1 C8 C9 . . . . -172.7(2) ?
    C7 C8 C9 C10 . . . . 1.2(4) ?
    C1 C8 C9 C10 . . . . -179.5(3) ?
    C8 C9 C10 C11 . . . . -1.1(4) ?
    C8 C9 C10 N2 . . . . 179.5(3) ?
    C13 N2 C10 C9 . . . . -16.8(5) ?
    C13 N2 C10 C11 . . . . 163.8(3) ?
    C9 C10 C11 C12 . . . . 0.0(4) ?
    N2 C10 C11 C12 . . . . 179.4(3) ?
    C10 C11 C12 C7 . . . . 1.0(4) ?
    C8 C7 C12 C11 . . . . -0.9(4) ?
    S1 C7 C12 C11 . . . . 179.2(2) ?
    C10 N2 C13 C14 . . . . -179.4(3) ?
    N2 C13 C14 C15 . . . . -4.2(5) ?
    N2 C13 C14 C18 . . . . 172.5(3) ?
    C16A O2 C15 O3 . . . . 2.2(6) ?
    C16B O2 C15 O3 . . . . -23.5(11) ?
    C16A O2 C15 C14 . . . . 178.4(5) ?
    C16B O2 C15 C14 . . . . 152.7(10) ?
    C13 C14 C15 O3 . . . . 6.0(5) ?
    C18 C14 C15 O3 . . . . -170.3(4) ?
    C13 C14 C15 O2 . . . . -170.2(3) ?
    C18 C14 C15 O2 . . . . 13.5(5) ?
    C19A O4 C18 O5 . . . . 5.6(8) ?
    C19B O4 C18 O5 . . . . -10.6(8) ?
    C19A O4 C18 C14 . . . . -178.4(6) ?
    C19B O4 C18 C14 . . . . 165.4(7) ?
    C13 C14 C18 O5 . . . . 29.7(5) ?
    C15 C14 C18 O5 . . . . -153.8(4) ?
    C13 C14 C18 O4 . . . . -146.2(3) ?
    C15 C14 C18 O4 . . . . 30.3(5) ?
loop_
    _geom_hbond_atom_site_label_D
    _geom_hbond_atom_site_label_H
    _geom_hbond_atom_site_label_A
    _geom_hbond_site_symmetry_A
    _geom_hbond_distance_DH
    _geom_hbond_distance_HA
    _geom_hbond_distance_DA
    _geom_hbond_angle_DHA
    N2 H2 O3 . 0.86 2.06 2.683(3) 129
    C11 H11 O5 1_545 0.93 2.49 3.403(4) 167
    C12 H12 O1 1_545 0.93 2.45 3.322(4) 157
    C17A H17C O3 4 0.96 2.58 3.516(8) 165
    C19A H19B O3 1_565 0.97 2.47 3.231(11) 135
_iucr_refine_instructions_details
;
TITL NKET1_0m in C2/c
CELL  0.71073  13.8013   7.5180  36.2743   90.000   94.330   90.000
ZERR     8.00   0.0007   0.0003   0.0015    0.000    0.003    0.000
LATT   7
SYMM  - X,   Y, 1/2 - Z
SFAC  C    H    N    O    S
UNIT  160  144  16   40   8
MERG   2
SHEL 40 0.84
MPLA 6 C1 C6 S1  C2 C7 C8  O1
MPLA 6 C2 C3 C4 C5 C6 N1
MPLA 6 C7 C8 C9 C10 C11 C12
MPLA 6 C1 C6  S1  C2 C7 C8
MPLA 7 N2 C13 C14 C15 C18 O3 O4
EADP C19B C20B
EADP C19A C20A
EADP C16B C17B
EADP C16A C17A
EQIV $1 x, y-1, z
EQIV $2 -x+1/2, y+1/2, -z+1/2
EQIV $3 x, y+1, z
HTAB N2 O3
HTAB C11 O5_$1
HTAB C12 O1_$1
HTAB C17A O3_$2
HTAB C19A O3_$3
MPLA S1 N1 C1 C2 C3 C4 C5 C6 C7 C8 C9 C10 C11 C12
SADI O2 C16A O2 C16B O4 C19A O4 C19B
DFIX 1.53 0.01 C16A C17A C16B C17B C19A C20A C19B C20B
MPLA S1 N1 C1 C2 C3 C4 C5 C6 C7 C8 C9 C10 C11 C12
MPLA N2 C13 C14 C15 C18
FMAP   2
PLAN   10
ACTA    50.00
BOND   $H
CONF
L.S.   5
TEMP    23.00
WGHT    0.053500
FVAR       1.00006
S1    5    0.103641   -0.083656   -0.040241    11.00000    0.06092    0.04445 =
         0.05285   -0.00851    0.00029    0.00144
O1    4    0.111624    0.480689   -0.004275    11.00000    0.07282    0.03570 =
         0.07143   -0.00248   -0.00365    0.00105
O2    4    0.319409    0.324330    0.219728    11.00000    0.14967    0.07651 =
         0.04439    0.00484   -0.01061   -0.01947
PART    1
C16A  1    0.321665    0.186719    0.249625    10.75000    0.17541    0.08836 =
         0.05021    0.00408   -0.02290    0.01008
AFIX  23
H16A  2    0.256290    0.149229    0.254034    10.75000   -1.20000
H16B  2    0.358481    0.083439    0.242822    10.75000   -1.20000
AFIX   0
C17A  1    0.368761    0.272609    0.282784    10.75000    0.17541    0.08836 =
         0.05021    0.00408   -0.02290    0.01008
AFIX 137
H17A  2    0.433345    0.308552    0.277964    10.75000   -1.50000
H17B  2    0.371828    0.190137    0.303043    10.75000   -1.50000
H17C  2    0.331816    0.375135    0.288963    10.75000   -1.50000
AFIX   0
PART    2
C16B  1    0.292810    0.259235    0.256921    10.25000    0.20309    0.05587 =
         0.10732    0.00923    0.00450   -0.03426
AFIX  23
H16C  2    0.244130    0.165926    0.255649    10.25000   -1.20000
H16D  2    0.276197    0.353365    0.273612    10.25000   -1.20000
AFIX   0
C17B  1    0.396522    0.191890    0.263629    10.25000    0.20309    0.05587 =
         0.10732    0.00923    0.00450   -0.03426
AFIX 137
H17D  2    0.413086    0.122144    0.242845    10.25000   -1.50000
H17E  2    0.401887    0.119777    0.285528    10.25000   -1.50000
H17F  2    0.440076    0.291228    0.266747    10.25000   -1.50000
AFIX   0
PART    0
O3    4    0.285220    0.094428    0.182497    11.00000    0.13530    0.05289 =
         0.06656    0.00442    0.00008   -0.00193
O4    4    0.400741    0.590163    0.183035    11.00000    0.08463    0.06080 =
         0.08800   -0.00011   -0.02328   -0.01094
PART    3
C19A  1    0.438768    0.769526    0.188896    10.53000    0.12730    0.05456 =
         0.12937    0.00583   -0.00991   -0.02241
AFIX  23
H19A  2    0.436586    0.805988    0.214470    10.53000   -1.20000
H19B  2    0.403143    0.854796    0.173038    10.53000   -1.20000
AFIX   0
C20A  1    0.540061    0.749931    0.178743    10.53000    0.12730    0.05456 =
         0.12937    0.00583   -0.00991   -0.02241
AFIX 137
H20A  2    0.572568    0.661067    0.194137    10.53000   -1.50000
H20B  2    0.573416    0.861433    0.182197    10.53000   -1.50000
H20C  2    0.539918    0.714580    0.153309    10.53000   -1.50000
AFIX   0
PART    4
C19B  1    0.449995    0.764357    0.179084    10.47000    0.08002    0.10242 =
         0.13749   -0.04436   -0.02606   -0.00851
AFIX  23
H19C  2    0.409784    0.859935    0.187413    10.47000   -1.20000
H19D  2    0.461544    0.785439    0.153401    10.47000   -1.20000
AFIX   0
C20B  1    0.544979    0.757186    0.202393    10.47000    0.08002    0.10242 =
         0.13749   -0.04436   -0.02606   -0.00851
AFIX 137
H20D  2    0.532488    0.745132    0.227951    10.47000   -1.50000
H20E  2    0.580784    0.864722    0.199046    10.47000   -1.50000
H20F  2    0.582202    0.657133    0.195037    10.47000   -1.50000
AFIX   0
PART    0
O5    4    0.293949    0.680671    0.137882    11.00000    0.11494    0.06277 =
         0.07923    0.01055   -0.02796    0.00211
N1    3    0.015469    0.055715   -0.097426    11.00000    0.05752    0.07179 =
         0.04740   -0.00639    0.00080   -0.00347
N2    3    0.238192    0.159315    0.110644    11.00000    0.06523    0.05286 =
         0.04521    0.00118    0.00440   -0.00679
AFIX  43
H2    2    0.243230    0.076463    0.127024    11.00000   -1.20000
AFIX   0
C1    1    0.105076    0.324193   -0.013265    11.00000    0.03448    0.04441 =
         0.05381    0.00064    0.00878   -0.00310
C2    1    0.060065    0.273419   -0.050030    11.00000    0.03837    0.04581 =
         0.04959    0.00730    0.00318    0.00012
C3    1    0.018185    0.405224   -0.072792    11.00000    0.06044    0.05944 =
         0.06503    0.00296    0.00186    0.00343
AFIX  43
H3    2    0.019448    0.522938   -0.064890    11.00000   -1.20000
AFIX   0
C4    1   -0.025111    0.362257   -0.106951    11.00000    0.07504    0.08121 =
         0.06286    0.01562   -0.00781    0.00708
AFIX  43
H4    2   -0.054215    0.449120   -0.122323    11.00000   -1.20000
AFIX   0
C5    1   -0.024167    0.186087   -0.117821    11.00000    0.07469    0.09062 =
         0.04885    0.00050   -0.00563   -0.00140
AFIX  43
H5    2   -0.053341    0.157431   -0.141009    11.00000   -1.20000
AFIX   0
C6    1    0.055816    0.101460   -0.063794    11.00000    0.03939    0.05431 =
         0.04459    0.00086    0.00568   -0.00041
C7    1    0.141019    0.002121    0.003126    11.00000    0.03518    0.03948 =
         0.04786    0.00015    0.00622   -0.00441
C8    1    0.139502    0.182047    0.012468    11.00000    0.03515    0.03702 =
         0.04516   -0.00064    0.00606   -0.00438
C9    1    0.171118    0.233296    0.048368    11.00000    0.04370    0.04174 =
         0.05069   -0.00746    0.00733   -0.00325
AFIX  43
H9    2    0.169132    0.352788    0.054901    11.00000   -1.20000
AFIX   0
C10   1    0.205156    0.110194    0.074249    11.00000    0.04689    0.04952 =
         0.03860    0.00101    0.00663   -0.00497
C11   1    0.206519   -0.069296    0.064569    11.00000    0.05348    0.04572 =
         0.05348    0.01010    0.00707   -0.00137
AFIX  43
H11   2    0.229437   -0.153441    0.081888    11.00000   -1.20000
AFIX   0
C12   1    0.174301   -0.121883    0.029735    11.00000    0.05135    0.03746 =
         0.05206   -0.00074    0.00772   -0.00215
AFIX  43
H12   2    0.174565   -0.242074    0.023678    11.00000   -1.20000
AFIX   0
C13   1    0.262024    0.322697    0.121563    11.00000    0.05137    0.05962 =
         0.04699    0.00176    0.00603   -0.00383
AFIX  43
H13   2    0.255528    0.410552    0.103497    11.00000   -1.20000
AFIX   0
C14   1    0.294862    0.377598    0.156012    11.00000    0.05898    0.04931 =
         0.04302    0.00065    0.00609   -0.00467
C15   1    0.300810    0.251465    0.186399    11.00000    0.07250    0.06558 =
         0.05102   -0.00459   -0.00166    0.00343
C18   1    0.326783    0.564555    0.158005    11.00000    0.06658    0.06384 =
         0.05050   -0.00315   -0.00440    0.00079
HKLF    4
REM  NKET1_0m in C2/c
REM R1 =  0.0544 for   1776 Fo > 4sig(Fo)  and  0.1250 for all   3314 data
REM    269 parameters refined using     10 restraints
END
WGHT      0.0536      0.0000
REM Highest difference peak  0.199,  deepest hole -0.182,  1-sigma level  0.041
Q1    1   0.3143  0.2003  0.2801  11.00000  0.05    0.20
Q2    1   0.1604  0.4139  0.0005  11.00000  0.05    0.19
Q3    1   0.0554 -0.0013 -0.0490  11.00000  0.05    0.18
Q4    1   0.1042  0.2967 -0.0391  11.00000  0.05    0.17
Q5    1   0.1028  0.0883  0.0026  11.00000  0.05    0.15
Q6    1   0.2015 -0.2170 -0.0438  11.00000  0.05    0.15
Q7    1   0.4967  0.7977  0.2196  11.00000  0.05    0.15
Q8    1   0.0983  0.5087  0.0213  11.00000  0.05    0.14
Q9    1  -0.0640  0.0528 -0.1498  11.00000  0.05    0.14
Q10   1   0.2278  0.1857  0.0583  11.00000  0.05    0.14
;
