# Supplementary material for: Diethyl 2-{[(5-oxo-5H-thio­chromeno[2,3-b]pyridin-7-yl)amino]­methyl­idene}propane­dioate
Source: Acta Crystallogr Sect E Struct Rep Online. 2011 May 7;67(Pt 6):o1348. doi: 10.1107/S1600536811016291 (PMC3120616; doi:10.1107/S1600536811016291)
Supplement: Supplementary file 2 [file e-67-o1348-Isup2.hkl]

# 
# h,k,l, Fc-squared, Fo-squared, sigma(Fo-squared) and status flag 
# 
data_I
_shelx_title ' NKET1_0m in C2/c' 
_shelx_refln_list_code          4 
_shelx_F_calc_maximum      445.70 
_exptl_crystal_F_000      1664.00 
_reflns_d_resolution_high  0.8400 
 
loop_ 
 _symmetry_equiv_pos_as_xyz 
 'x, y, z' 
 '-x, y, -z+1/2' 
 'x+1/2, y+1/2, z' 
 '-x+1/2, y+1/2, -z+1/2' 
 '-x, -y, -z' 
 'x, -y, z-1/2' 
 '-x+1/2, -y+1/2, -z' 
 'x+1/2, -y+1/2, z-1/2' 
 
_cell_length_a    13.8013 
_cell_length_b     7.5180 
_cell_length_c    36.2743 
_cell_angle_alpha  90.000 
_cell_angle_beta   94.330 
_cell_angle_gamma  90.000 
 
_shelx_F_squared_multiplier     1.000 
 
loop_ 
 _refln_index_h 
 _refln_index_k 
 _refln_index_l 
 _refln_F_squared_calc 
 _refln_F_squared_meas 
 _refln_F_squared_sigma 
 _refln_observed_status 
   2   0   0    12248.73    11415.29    109.18 o 
   4   0   0        0.61        5.33     24.59 o 
   6   0   0       32.35      -19.31     38.09 o 
   8   0   0       43.63      113.37     61.55 o 
  10   0   0     2838.40     2949.37    188.51 o 
  12   0   0      342.39      298.95    106.56 o 
  14   0   0      392.41      546.77    135.57 o 
  16   0   0        6.03      -15.04     82.41 o 
   1   1   0    29456.00    27315.47    187.28 o 
   3   1   0    32791.39    31358.21    220.94 o 
   5   1   0     1750.86     1583.89     60.27 o 
   7   1   0     1113.35     1181.56     78.67 o 
   9   1   0      261.53      208.70     56.01 o 
  11   1   0       63.38       82.50     58.12 o 
  13   1   0        0.43       36.52     52.69 o 
  15   1   0        0.18      -19.20     73.00 o 
   0   2   0    15385.51    15183.56    176.46 o 
   2   2   0     2607.53     2794.61     75.21 o 
   4   2   0     4602.90     4389.55     72.13 o 
   6   2   0      338.19      375.76     42.15 o 
   8   2   0     3579.83     3567.85     89.60 o 
  10   2   0     1732.00     1582.10    128.06 o 
  12   2   0        2.89      203.22     66.55 o 
  14   2   0        1.28      146.12     65.06 o 
   1   3   0      579.33      605.19     41.96 o 
   3   3   0     9376.63     9268.40    190.78 o 
   5   3   0     2381.44     2464.60     67.81 o 
   7   3   0      984.72     1175.80    104.32 o 
   9   3   0      183.95      335.02     74.29 o 
  11   3   0       65.51       75.06     58.58 o 
  13   3   0        0.11      -48.36     73.91 o 
  15   3   0        2.21      146.36    121.72 o 
   0   4   0     5085.35     5236.89    233.54 o 
   2   4   0     2633.17     2604.83    164.26 o 
   4   4   0     1949.74     1925.40     95.70 o 
   6   4   0      649.88      698.72     49.03 o 
   8   4   0       21.25        2.12     44.12 o 
  10   4   0     1104.71     1002.71    116.73 o 
  12   4   0        5.27       18.98     59.18 o 
  14   4   0       74.19       99.14     94.51 o 
   1   5   0     2924.98     2863.16    167.50 o 
   3   5   0      162.70      132.14     70.26 o 
   5   5   0     5340.95     5161.41    290.94 o 
   7   5   0     1576.71     1446.74    181.40 o 
   9   5   0      311.76      396.83     86.59 o 
  11   5   0      654.37      672.62    110.66 o 
  13   5   0      420.71      712.91    350.31 o 
   0   6   0     2229.55     2559.07    249.37 o 
   2   6   0      761.23      685.76    118.75 o 
   4   6   0       14.87       56.67    136.56 o 
   6   6   0      116.56      143.54    100.54 o 
   8   6   0      751.90      785.65    114.72 o 
  10   6   0      585.25      586.31    173.18 o 
  12   6   0        0.36      132.15    231.56 o 
   1   7   0      672.98      602.01    173.18 o 
   3   7   0       84.33       44.53     64.37 o 
   5   7   0      541.80      587.15    219.68 o 
   7   7   0        1.93       52.70     70.12 o 
   9   7   0      343.61      355.80    100.23 o 
   0   8   0       20.92      -57.39     77.19 o 
   2   8   0        0.02      -23.75     62.23 o 
   4   8   0       17.52      -10.21    416.61 o 
   6   8   0      118.91      200.51     91.20 o 
 -15   1   1        6.03      -29.44     74.62 o 
 -13   1   1      301.60      310.61     72.53 o 
 -11   1   1      503.10      551.15     75.18 o 
  -9   1   1      684.97      691.92     72.58 o 
  -7   1   1      124.13       51.18     31.88 o 
  -5   1   1    15648.72    14946.79    137.83 o 
  -3   1   1    11652.34    11450.29     80.54 o 
  -1   1   1    23917.69    22508.72    162.55 o 
   1   1   1     4615.22     4260.45     49.51 o 
   3   1   1     1137.57     1271.54     32.62 o 
   5   1   1     3702.03     3568.15     79.60 o 
   7   1   1       30.56       29.36     38.99 o 
   9   1   1      204.86      261.60     62.91 o 
  11   1   1      469.24      405.19     84.84 o 
  13   1   1      265.19      154.71     81.70 o 
  15   1   1       92.16      -46.90     50.84 o 
 -14   2   1       14.60      151.06    109.85 o 
 -12   2   1     2388.95     2322.03    313.84 o 
 -10   2   1       59.13       19.41     30.21 o 
  -8   2   1      833.08      865.63     48.22 o 
  -6   2   1     7547.73     7397.68    156.70 o 
  -4   2   1       18.37       17.02     18.74 o 
  -2   2   1     7053.34     6791.71     84.26 o 
   0   2   1     8306.90     8117.25     89.53 o 
   2   2   1    22688.95    22331.64    185.01 o 
   4   2   1     1434.66     1555.18     68.24 o 
   6   2   1      510.77      562.45     36.92 o 
   8   2   1     3923.66     3642.62     90.22 o 
  10   2   1      637.08      575.37     62.27 o 
  12   2   1     1768.01     1566.28    135.82 o 
  14   2   1      291.73      319.10     84.62 o 
 -15   3   1      188.60      282.33    123.32 o 
 -13   3   1      257.09      310.33     91.53 o 
 -11   3   1      250.24      298.64     74.70 o 
  -9   3   1      416.46      558.89     78.77 o 
  -7   3   1      540.04      526.63     68.11 o 
  -5   3   1    13737.84    13235.58    153.89 o 
  -3   3   1        0.99      -35.81     35.81 o 
  -1   3   1     3049.05     2852.17     72.36 o 
   1   3   1     5936.89     6166.04    116.35 o 
   3   3   1    20584.12    21017.99    283.71 o 
   5   3   1      201.03      204.70     28.98 o 
   7   3   1     1504.70     1291.28    110.48 o 
   9   3   1     1632.73     1488.03    127.06 o 
  11   3   1      293.80      348.17     82.81 o 
  13   3   1      441.06      527.11     92.82 o 
  15   3   1       26.85       -0.76     86.81 o 
 -14   4   1        0.00      162.65     85.83 o 
 -12   4   1      174.27      159.01     75.42 o 
 -10   4   1      208.19      320.87     77.99 o 
  -8   4   1      526.41      415.89     77.31 o 
  -6   4   1     2077.71     1948.67     89.13 o 
  -4   4   1     2025.55     2240.53     81.99 o 
  -2   4   1     5297.44     5149.45    148.28 o 
   0   4   1     2794.74     2587.64    114.60 o 
   2   4   1     5202.86     5738.55    176.27 o 
   4   4   1       22.21        5.94     51.45 o 
   6   4   1     1015.54     1138.89    101.64 o 
   8   4   1      751.82      759.66    147.96 o 
  10   4   1        6.18       37.19     60.86 o 
  12   4   1        2.13      -28.02     59.97 o 
  14   4   1      228.56      238.22    120.94 o 
 -13   5   1       12.77      128.21    122.71 o 
 -11   5   1      115.09       88.99     72.32 o 
  -9   5   1      342.66      389.37     87.11 o 
  -7   5   1     1385.35     1204.63     83.73 o 
  -5   5   1      121.91       37.73     70.50 o 
  -3   5   1       22.60       -5.55     39.42 o 
  -1   5   1     2045.85     2449.50    229.58 o 
   1   5   1        0.02       -0.80     39.87 o 
   3   5   1       87.39       16.28     43.32 o 
   5   5   1       22.60      141.36     81.12 o 
   7   5   1     1671.41     1906.87    106.91 o 
   9   5   1       16.85       43.93     61.16 o 
  11   5   1        2.81        0.74     64.71 o 
  13   5   1        1.36      -14.38    133.59 o 
 -12   6   1        0.15       77.14    100.13 o 
 -10   6   1       17.41        4.64     64.64 o 
  -8   6   1      821.99      954.49    123.48 o 
  -6   6   1      210.24      128.17     66.43 o 
  -4   6   1        0.03       74.28    206.83 o 
  -2   6   1        2.53      -55.41     55.41 o 
   0   6   1       75.07      297.10    194.95 o 
   2   6   1      406.37      315.85     77.43 o 
   4   6   1      484.87      560.11    138.54 o 
   6   6   1      103.85       89.08     44.85 o 
   8   6   1       18.07      -30.84     59.30 o 
  10   6   1       39.65      197.17    123.34 o 
  12   6   1        0.03      164.25    241.46 o 
  -9   7   1       46.05      -25.31     70.06 o 
  -7   7   1      752.74      882.77    173.99 o 
  -5   7   1     1009.90      979.54    176.15 o 
  -3   7   1     1099.44      992.28    266.54 o 
  -1   7   1      494.97      571.07     99.25 o 
   1   7   1       13.24      -41.71     41.71 o 
   3   7   1      341.51      530.42    142.50 o 
   5   7   1       13.56      -80.88    366.15 o 
   7   7   1     1634.53     1916.73    235.14 o 
   9   7   1       62.57       70.76     92.72 o 
  -6   8   1       14.25      109.63     79.40 o 
  -4   8   1       18.89       33.35     95.73 o 
  -2   8   1       92.01       54.08     68.53 o 
   0   8   1      120.79      139.06     79.44 o 
   2   8   1      148.59      128.60     78.33 o 
   4   8   1      173.81       17.36    496.77 o 
   6   8   1        5.17       12.61     70.73 o 
 -16   0   2       26.53      240.09    101.67 o 
 -14   0   2       63.86      251.35    235.52 o 
 -12   0   2      231.38      277.11     95.82 o 
 -10   0   2      284.22      367.88    117.76 o 
  -8   0   2    15221.53    14776.31    353.66 o 
  -6   0   2     1592.89     1758.13    114.15 o 
  -4   0   2    18807.17    19993.11    195.17 o 
  -2   0   2     2685.44     3080.09     44.00 o 
   2   0   2    71573.01    68179.19    613.47 o 
   4   0   2    15384.33    13876.51    229.96 o 
   6   0   2      113.26       59.89     51.45 o 
   8   0   2       19.84       17.19     56.47 o 
  10   0   2      152.30      196.96     92.03 o 
  12   0   2      102.80       92.20     89.92 o 
  14   0   2      131.41      225.08    105.29 o 
  16   0   2       50.97      232.07    117.79 o 
 -15   1   2       84.89       20.54     74.03 o 
 -13   1   2      127.58      287.76     66.16 o 
 -11   1   2      273.25      281.70     62.88 o 
  -9   1   2       90.25       94.98     38.20 o 
  -7   1   2        7.45      -15.92     27.43 o 
  -5   1   2      907.32     1048.80     41.13 o 
  -3   1   2    32796.22    31865.05    182.60 o 
  -1   1   2      442.67      426.64     16.84 o 
   1   1   2     6267.44     5779.62     63.97 o 
   3   1   2     1334.69     1272.64     56.75 o 
   5   1   2      151.99      216.95     22.10 o 
   7   1   2      306.53      295.29     54.30 o 
   9   1   2       41.79      -29.09     51.81 o 
  11   1   2       20.88        3.82     51.10 o 
  13   1   2      298.90      245.47     61.24 o 
  15   1   2        0.18       20.59     62.82 o 
 -16   2   2        0.15      101.30    103.35 o 
 -14   2   2      227.59      216.56    181.10 o 
 -12   2   2     1353.92     1346.58    122.88 o 
 -10   2   2      151.73      205.61     37.56 o 
  -8   2   2      161.27      218.46     28.07 o 
  -6   2   2      505.25      546.45     45.34 o 
  -4   2   2     5995.89     5704.96    191.29 o 
  -2   2   2      619.44      567.86     52.74 o 
   0   2   2    38174.00    38968.14    264.29 o 
   2   2   2     4008.74     3950.83     63.65 o 
   4   2   2      245.81      162.03     50.29 o 
   6   2   2      824.21      734.04     49.01 o 
   8   2   2     2457.27     2405.54     82.48 o 
  10   2   2      982.79     1012.41     79.42 o 
  12   2   2        3.59       36.03     54.95 o 
  14   2   2      214.54      242.26     80.21 o 
 -15   3   2        0.03       69.09    286.98 o 
 -13   3   2       55.27       33.63     76.85 o 
 -11   3   2       40.35      142.06    104.39 o 
  -9   3   2       65.72      122.33     81.13 o 
  -7   3   2       11.75      -55.13     65.33 o 
  -5   3   2        4.68        7.73     23.93 o 
  -3   3   2      315.17      448.89     74.10 o 
  -1   3   2      129.40      110.16     31.54 o 
   1   3   2      435.82      427.81     41.62 o 
   3   3   2     1939.18     2122.86     68.66 o 
   5   3   2      337.38      315.67     33.66 o 
   7   3   2        2.98      -21.54     41.76 o 
   9   3   2      264.39      265.32     95.66 o 
  11   3   2       30.91      -15.11     55.72 o 
  13   3   2       44.31       98.07     69.62 o 
  15   3   2        1.41      107.09     95.55 o 
 -14   4   2      125.03       63.99    115.78 o 
 -12   4   2       24.35       80.65    133.59 o 
 -10   4   2      128.62      145.50     65.29 o 
  -8   4   2        1.32      -18.49     46.85 o 
  -6   4   2      135.88      165.31     30.18 o 
  -4   4   2      449.52      558.96     77.70 o 
  -2   4   2       48.30       22.40     33.09 o 
   0   4   2      191.18      109.40     40.61 o 
   2   4   2     2282.94     1938.61    129.46 o 
   4   4   2      623.93      714.29    172.19 o 
   6   4   2      314.40      326.78     42.40 o 
   8   4   2      525.48      588.55    196.22 o 
  10   4   2      131.71      109.69     61.13 o 
  12   4   2       24.61       91.45     81.73 o 
  14   4   2       38.27      180.08    174.17 o 
 -13   5   2      348.83      306.24    119.08 o 
 -11   5   2      307.12      332.15     84.47 o 
  -9   5   2      452.37      456.80    117.94 o 
  -7   5   2      530.01      623.04     61.14 o 
  -5   5   2      587.74      820.98    123.86 o 
  -3   5   2     8653.34     8470.78    430.56 o 
  -1   5   2     1815.31     1811.92    119.96 o 
   1   5   2     1040.70      936.45    206.83 o 
   3   5   2     2292.69     1991.05    209.80 o 
   5   5   2      493.94      685.78     72.90 o 
   7   5   2     2396.94     2471.14    331.88 o 
   9   5   2      374.40      384.70     89.16 o 
  11   5   2      195.78      238.31     83.27 o 
  13   5   2      116.40      167.35    101.69 o 
 -12   6   2        0.21      123.55    143.49 o 
 -10   6   2       78.65      172.37     75.51 o 
  -8   6   2      185.10      160.90    107.16 o 
  -6   6   2        3.94       -4.25     81.68 o 
  -4   6   2      466.08      496.28    122.35 o 
  -2   6   2      404.53      476.75    149.42 o 
   0   6   2        1.95      -37.83     42.32 o 
   2   6   2     1184.42     1239.29    128.67 o 
   4   6   2     1358.15     1529.90    213.76 o 
   6   6   2       62.60       61.87     58.56 o 
   8   6   2      334.30      317.16     86.95 o 
  10   6   2      322.88      268.48    245.42 o 
  12   6   2      140.09      202.83    151.40 o 
  -9   7   2      340.54      546.39    105.40 o 
  -7   7   2       50.78       36.81     75.79 o 
  -5   7   2       42.28      -59.91     84.11 o 
  -3   7   2      352.47      225.72    182.89 o 
  -1   7   2      141.91       86.84     90.05 o 
   1   7   2      417.79      496.29    190.99 o 
   3   7   2        3.90       23.75     81.15 o 
   5   7   2      358.99      419.75    326.56 o 
   7   7   2      535.75      728.43    121.40 o 
   9   7   2      359.88      433.32    101.07 o 
  -6   8   2       73.20      132.97    115.36 o 
  -4   8   2       10.52      -99.70    108.86 o 
  -2   8   2       12.64      -89.77    171.37 o 
   0   8   2        0.07       33.73     64.52 o 
   2   8   2      229.08      271.52     88.03 o 
   4   8   2        0.77     -175.22    582.86 o 
   6   8   2      229.38      187.13     88.39 o 
 -15   1   3       24.10      154.04     95.94 o 
 -13   1   3       19.12      -22.26     49.99 o 
 -11   1   3      606.89      638.44     97.66 o 
  -9   1   3        0.68       12.13     36.81 o 
  -7   1   3      137.38      211.71     36.85 o 
  -5   1   3     1343.32     1357.35     42.73 o 
  -3   1   3   181997.36   180681.30   1354.71 o 
  -1   1   3     2459.80     2610.76     32.49 o 
   1   1   3     8816.37     7744.32     76.83 o 
   3   1   3     7281.39     7063.75     92.58 o 
   5   1   3      180.91      177.44     30.63 o 
   7   1   3       21.25       46.87     40.44 o 
   9   1   3     1116.72     1284.10    106.68 o 
  11   1   3      116.30       74.82     69.99 o 
  13   1   3       79.30       74.78     51.36 o 
  15   1   3        9.62       68.67     59.13 o 
 -16   2   3      299.84      417.72    197.92 o 
 -14   2   3        1.88      -44.42     72.52 o 
 -12   2   3      546.64      626.64     89.13 o 
 -10   2   3      885.07      870.01     49.39 o 
  -8   2   3      109.09      112.87     23.24 o 
  -6   2   3      748.01      683.26     35.62 o 
  -4   2   3        7.68        5.15     17.86 o 
  -2   2   3     1557.18     1734.75     44.72 o 
   0   2   3     4542.17     4526.02     68.07 o 
   2   2   3     2009.00     1954.42     63.24 o 
   4   2   3     3000.00     2577.57     76.46 o 
   6   2   3        9.27      -25.92     25.97 o 
   8   2   3     2146.91     1980.86     87.21 o 
  10   2   3      396.00      418.66     74.13 o 
  12   2   3      624.35      543.33     90.12 o 
  14   2   3      217.78      274.67     80.83 o 
 -15   3   3       28.13      134.28    102.03 o 
 -13   3   3        6.50      150.79     86.89 o 
 -11   3   3       40.00       24.99     50.57 o 
  -9   3   3       90.87      110.06     51.76 o 
  -7   3   3     2016.45     2054.79    104.57 o 
  -5   3   3     4941.46     4899.70    117.87 o 
  -3   3   3      239.00      231.03     29.86 o 
  -1   3   3     1203.21     1253.32     64.18 o 
   1   3   3    10412.13    11812.25    195.42 o 
   3   3   3        4.37        3.96     21.97 o 
   5   3   3     6462.39     6989.81    130.80 o 
   7   3   3      154.70       84.33     81.82 o 
   9   3   3      611.93      564.03    104.51 o 
  11   3   3       94.18      315.81     75.09 o 
  13   3   3       70.24       61.68     90.89 o 
  15   3   3        8.18        3.87     92.03 o 
 -14   4   3      124.35      107.38     93.12 o 
 -12   4   3      150.58      102.56     95.13 o 
 -10   4   3      800.95      778.37     97.29 o 
  -8   4   3      622.37      656.51     84.56 o 
  -6   4   3     1940.48     1929.81     66.06 o 
  -4   4   3      538.27      566.34     62.17 o 
  -2   4   3     1335.38     1411.57    141.44 o 
   0   4   3     1496.69     1807.95    225.62 o 
   2   4   3      163.71      113.21     41.59 o 
   4   4   3     1074.28      957.51     65.13 o 
   6   4   3       55.33      133.11     34.41 o 
   8   4   3      414.53      383.59    130.54 o 
  10   4   3       38.50      106.41     67.54 o 
  12   4   3       21.90       21.75     64.51 o 
  14   4   3       75.12      237.78    118.00 o 
 -13   5   3       32.89       80.35    153.38 o 
 -11   5   3      793.05     1007.65    339.43 o 
  -9   5   3        9.99       81.11     54.73 o 
  -7   5   3       10.97       23.78     47.35 o 
  -5   5   3      400.52      429.88     96.45 o 
  -3   5   3        0.78      106.18     97.41 o 
  -1   5   3      199.78      194.37     54.16 o 
   1   5   3       78.43      107.32     48.26 o 
   3   5   3      500.72      411.66    106.88 o 
   5   5   3      757.79      669.89     81.86 o 
   7   5   3      517.64      542.47     98.51 o 
   9   5   3        0.03       45.58     58.91 o 
  11   5   3       91.88      234.70     85.86 o 
  13   5   3        1.62       35.63     82.61 o 
 -12   6   3        0.18       17.45    116.77 o 
 -10   6   3       42.20      138.48    208.05 o 
  -8   6   3      668.88      742.51    111.51 o 
  -6   6   3      137.27       78.76    100.20 o 
  -4   6   3       18.72      368.03    202.04 o 
  -2   6   3       40.35        3.72     49.76 o 
   0   6   3        2.14      -39.12     39.12 o 
   2   6   3       19.39       10.89     47.58 o 
   4   6   3     2729.90     2794.59    281.04 o 
   6   6   3       10.74       24.39     42.64 o 
   8   6   3        1.05       49.05     70.48 o 
  10   6   3      197.62      174.77     79.26 o 
  12   6   3       22.88      143.98    114.49 o 
  -9   7   3       58.37      169.56     87.85 o 
  -7   7   3       89.43      136.86     80.24 o 
  -5   7   3      300.28      248.77    154.37 o 
  -3   7   3       13.51        9.80     61.09 o 
  -1   7   3      769.79      772.87    112.95 o 
   1   7   3     1200.76     1019.32    171.20 o 
   3   7   3      308.60      360.21    130.63 o 
   5   7   3       69.26     -114.93    231.56 o 
   7   7   3       64.45      132.20     95.73 o 
   9   7   3      322.46      325.50    128.51 o 
  -6   8   3       11.75      142.56    150.41 o 
  -4   8   3        0.15      -99.67    120.73 o 
  -2   8   3       79.87      -52.36    164.92 o 
   0   8   3      155.81      164.59    113.81 o 
   2   8   3       77.81       29.34    107.87 o 
   4   8   3      239.17      245.42    122.71 o 
   6   8   3        4.29       23.31     82.31 o 
 -16   0   4      124.72      329.98    165.26 o 
 -14   0   4       82.22      195.71     91.35 o 
 -12   0   4       74.63      -33.65    195.94 o 
 -10   0   4      108.58      151.50     64.43 o 
  -8   0   4      206.24      228.04     94.80 o 
  -6   0   4    12771.18    12267.00    223.48 o 
  -2   0   4    11879.68    11798.95    124.76 o 
   0   0   4     3412.61     3482.75     42.20 o 
   2   0   4     6444.83     6336.46    129.89 o 
   4   0   4     1392.66     1753.34    122.20 o 
   6   0   4    10958.15    10317.72    283.69 o 
   8   0   4     1432.42     1327.75    258.28 o 
  10   0   4      949.85      813.33    134.16 o 
  12   0   4        0.94      -13.90     74.17 o 
  14   0   4        9.78      -16.45     87.08 o 
  16   0   4      147.27      272.79    147.45 o 
 -15   1   4      118.24      187.16     99.10 o 
 -13   1   4       15.37       74.20     54.85 o 
 -11   1   4        1.80       77.65     46.69 o 
  -9   1   4     1831.17     1893.10    104.30 o 
  -7   1   4     6580.37     6286.73    198.87 o 
  -5   1   4     6681.52     6501.23     83.26 o 
  -3   1   4     8002.26     7997.10     73.73 o 
  -1   1   4     4273.17     4224.69     51.84 o 
   1   1   4    10993.05    10372.31     84.70 o 
   3   1   4     5352.73     5338.17     75.10 o 
   5   1   4        5.36       32.84     21.39 o 
   7   1   4       52.66       85.79     28.98 o 
   9   1   4       93.47       46.00     42.11 o 
  11   1   4       40.42       60.14     62.99 o 
  13   1   4       76.52       44.34     60.21 o 
  15   1   4       17.33        4.50     62.53 o 
 -16   2   4        1.45       33.69     92.14 o 
 -14   2   4      105.60       69.49    200.89 o 
 -12   2   4      721.27      764.53     88.08 o 
 -10   2   4        0.01       -2.74     37.88 o 
  -8   2   4      575.43      607.95     39.87 o 
  -6   2   4     2116.46     2175.43    103.98 o 
  -4   2   4      532.39      450.38     26.98 o 
  -2   2   4     1643.45     1772.26     44.58 o 
   0   2   4       71.93      103.96     17.90 o 
   2   2   4      480.54      521.67     31.95 o 
   4   2   4      415.36      372.30     33.87 o 
   6   2   4     2536.61     2229.51    106.07 o 
   8   2   4     1868.84     2011.10    103.83 o 
  10   2   4       46.06      -15.83     33.14 o 
  12   2   4      100.96       79.12     61.78 o 
  14   2   4       31.23        4.69     62.73 o 
 -15   3   4       10.10      118.38    103.93 o 
 -13   3   4        6.12      -33.11     81.42 o 
 -11   3   4      403.57      350.90    103.53 o 
  -9   3   4      598.71      690.13     79.31 o 
  -7   3   4     2652.49     2523.81    113.31 o 
  -5   3   4     1396.79     1464.83     58.01 o 
  -3   3   4      177.90      174.61     27.27 o 
  -1   3   4     4720.79     4757.96    100.72 o 
   1   3   4     2737.80     2925.93     93.41 o 
   3   3   4     1254.96     1314.33     59.80 o 
   5   3   4      241.54      217.51     54.27 o 
   7   3   4      918.26      986.15    102.03 o 
   9   3   4      162.09      131.27     60.12 o 
  11   3   4       36.28       73.89     63.31 o 
  13   3   4       83.33       71.76     66.83 o 
  15   3   4        7.96      103.51    101.15 o 
 -14   4   4      162.13      445.78    219.68 o 
 -12   4   4        7.65       88.39     83.76 o 
 -10   4   4      306.35      291.92     93.12 o 
  -8   4   4      634.02      642.36     82.12 o 
  -6   4   4      854.40      716.78     44.06 o 
  -4   4   4     1804.05     2005.04    162.50 o 
  -2   4   4     1049.57     1232.20     86.51 o 
   0   4   4     5798.16     6173.02    157.70 o 
   2   4   4       50.44       36.51     33.92 o 
   4   4   4      344.14      372.89     38.72 o 
   6   4   4      582.09      595.89     90.84 o 
   8   4   4       44.33        3.55     56.07 o 
  10   4   4        6.19      -16.85     61.81 o 
  12   4   4      210.64      170.23    109.17 o 
  14   4   4        9.06       67.57     95.56 o 
 -13   5   4      123.91      147.51    104.42 o 
 -11   5   4      408.93      401.35    124.65 o 
  -9   5   4      497.29      536.52     83.27 o 
  -7   5   4        6.10       31.70     49.05 o 
  -5   5   4      512.65      483.03     90.27 o 
  -3   5   4      566.17      488.19     75.99 o 
  -1   5   4      127.71       94.69     44.81 o 
   1   5   4     3435.19     3140.77    140.83 o 
   3   5   4     1094.22      973.22    120.58 o 
   5   5   4      155.95      114.23     58.64 o 
   7   5   4     1290.64     1223.42    107.41 o 
   9   5   4      705.34      892.50    181.49 o 
  11   5   4      105.26      194.39     88.29 o 
  13   5   4       46.67       17.55     99.65 o 
 -12   6   4       25.75      206.92    105.63 o 
 -10   6   4       25.69       50.03     98.96 o 
  -8   6   4       79.00       79.14    122.27 o 
  -6   6   4       24.91      -56.91     83.15 o 
  -4   6   4      186.76       60.71     80.87 o 
  -2   6   4      404.25      279.31     68.56 o 
   0   6   4        4.16       15.22     43.65 o 
   2   6   4       13.49       34.60     45.62 o 
   4   6   4     4926.79     4561.99    292.92 o 
   6   6   4     1411.85     1820.83    123.48 o 
   8   6   4        2.65       61.79     70.19 o 
  10   6   4       92.13       19.41    112.05 o 
  -9   7   4      264.15      237.40    155.36 o 
  -7   7   4      104.59      118.98    121.81 o 
  -5   7   4      281.57      463.10    189.01 o 
  -3   7   4      263.06      212.58     78.89 o 
  -1   7   4       43.64      -36.32     51.72 o 
   1   7   4      146.07       85.28    119.74 o 
   3   7   4       18.82       67.29     95.00 o 
   5   7   4      355.57      190.00    112.82 o 
   7   7   4      787.07      909.15    157.51 o 
   9   7   4      154.11      227.22    138.17 o 
  -6   8   4       11.75      213.39    106.98 o 
  -4   8   4        6.24      -75.43     78.20 o 
  -2   8   4       11.35       11.87     67.12 o 
   0   8   4       52.98      -52.46     52.46 o 
   2   8   4      238.87      198.80    114.80 o 
   4   8   4      114.40       95.00    104.90 o 
   6   8   4       92.12      -11.92    100.29 o 
 -15   1   5      159.77      236.81    100.92 o 
 -13   1   5       59.34       82.05     57.43 o 
 -11   1   5      244.18      237.23     53.60 o 
  -9   1   5     1571.27     1718.13     87.07 o 
  -7   1   5      549.53      462.08     40.03 o 
  -5   1   5      546.31      635.60     30.83 o 
  -3   1   5      234.54      267.87     17.60 o 
  -1   1   5    11554.25    10935.95     74.24 o 
   1   1   5     5177.04     5360.83     62.79 o 
   3   1   5       67.92       43.01     26.85 o 
   5   1   5     2424.63     2282.74     82.17 o 
   7   1   5     6199.02     5717.33    166.50 o 
   9   1   5      899.72      824.02     63.71 o 
  11   1   5     1033.18     1024.56    110.80 o 
  13   1   5      151.53      166.73     81.13 o 
  15   1   5        8.86      136.82     66.52 o 
 -14   2   5        9.60      -24.16     76.12 o 
 -12   2   5       86.44       84.63     55.88 o 
 -10   2   5     1981.31     1918.00     94.98 o 
  -8   2   5        0.02       56.39     23.63 o 
  -6   2   5      949.21      968.36     41.55 o 
  -4   2   5      192.11      139.58     21.04 o 
  -2   2   5    26948.10    26116.81    194.97 o 
   0   2   5      439.01      438.58     26.55 o 
   2   2   5      199.29      180.91     19.36 o 
   4   2   5     5237.69     5362.19     87.92 o 
   6   2   5     1775.24     1822.62     74.88 o 
   8   2   5     7631.14     7330.89    170.24 o 
  10   2   5      299.28      308.83     48.03 o 
  12   2   5      453.77      410.29     80.37 o 
  14   2   5      228.57      266.66     83.25 o 
 -15   3   5        0.03       12.51    116.77 o 
 -13   3   5        7.39      143.02    266.20 o 
 -11   3   5      118.06      101.84     56.44 o 
  -9   3   5     1611.91     1533.01    154.30 o 
  -7   3   5      529.08      702.35     71.79 o 
  -5   3   5     3207.59     3169.72    109.25 o 
  -3   3   5     1474.54     1455.16     63.43 o 
  -1   3   5     4793.42     4816.14     97.61 o 
   1   3   5       30.72       27.95     25.52 o 
   3   3   5     2635.74     2507.68     65.52 o 
   5   3   5     3690.29     3298.14     94.58 o 
   7   3   5     1630.55     1654.79    129.68 o 
   9   3   5     1839.85     1846.51    264.98 o 
  11   3   5      208.74      223.96     76.97 o 
  13   3   5      508.02      534.63    104.67 o 
  15   3   5        0.02      225.22    114.30 o 
 -14   4   5       88.09      265.21    159.32 o 
 -12   4   5       11.21       43.04     98.31 o 
 -10   4   5      659.15      645.38     84.68 o 
  -8   4   5     1030.10     1042.39     98.15 o 
  -6   4   5      405.26      411.16     35.11 o 
  -4   4   5      464.35      457.34     54.34 o 
  -2   4   5     5611.69     5928.25    147.35 o 
   0   4   5      185.87      313.39     57.54 o 
   2   4   5     4524.60     4693.60    136.86 o 
   4   4   5      435.85      389.82     37.21 o 
   6   4   5      252.78      294.70     45.27 o 
   8   4   5      321.58      226.11    111.61 o 
  10   4   5      785.27      832.44    129.41 o 
  12   4   5       74.82       17.63    112.94 o 
  14   4   5       21.62        4.74    127.66 o 
 -13   5   5        3.76       58.61    105.35 o 
 -11   5   5      417.55      280.80    109.10 o 
  -9   5   5      204.18      306.94     91.70 o 
  -7   5   5      278.30      320.41     76.53 o 
  -5   5   5      577.54      555.40     72.27 o 
  -3   5   5      196.99      242.89     73.83 o 
  -1   5   5      116.41      113.89     46.92 o 
   1   5   5       92.07       99.19     48.77 o 
   3   5   5     3588.84     3652.34    178.92 o 
   5   5   5       73.82       54.02     42.19 o 
   7   5   5       22.21        7.34     50.65 o 
   9   5   5       17.59       55.82     65.83 o 
  11   5   5       46.62       12.67     72.28 o 
  13   5   5       61.99      128.37     78.95 o 
 -12   6   5      111.98      199.73    118.17 o 
 -10   6   5      129.28      141.74    101.32 o 
  -8   6   5       24.77      -10.19     51.84 o 
  -6   6   5      217.44      190.14    171.70 o 
  -4   6   5        0.00       14.91     93.05 o 
  -2   6   5       43.79       30.49     59.13 o 
   0   6   5       99.65      199.15     64.66 o 
   2   6   5      706.38      676.36     93.49 o 
   4   6   5      543.46      718.44    154.37 o 
   6   6   5       66.32      110.42     50.58 o 
   8   6   5        4.96       -3.37     84.11 o 
  10   6   5      340.26      404.50    100.05 o 
  -9   7   5      170.62      285.37    306.77 o 
  -7   7   5      270.28      159.49     97.23 o 
  -5   7   5      192.31       28.25     77.32 o 
  -3   7   5       17.22      -33.62     51.37 o 
  -1   7   5      393.52      497.48    163.91 o 
   1   7   5      205.15      176.42     69.30 o 
   3   7   5     3928.28     3495.22    324.58 o 
   5   7   5      484.62      428.96     79.49 o 
   7   7   5       14.34     -106.68    106.68 o 
   9   7   5      299.82      346.88    101.86 o 
  -6   8   5       10.03      135.58    162.29 o 
  -4   8   5      180.66      269.17    118.87 o 
  -2   8   5      113.70      111.79     76.10 o 
   0   8   5      405.48      379.28    100.06 o 
   2   8   5        0.09      223.64    116.77 o 
   4   8   5        2.18      -77.19     77.19 o 
   6   8   5       14.08      -43.79    195.52 o 
 -16   0   6       52.79      106.08    103.52 o 
 -14   0   6        7.94      -43.77     94.01 o 
 -12   0   6     1110.19     1154.15    202.81 o 
 -10   0   6       26.04      -11.26    108.74 o 
  -8   0   6     3982.42     4059.95    223.33 o 
  -6   0   6      467.54      530.89     58.58 o 
  -4   0   6   198651.08   197043.42   1748.97 o 
  -2   0   6    29033.36    28771.50    247.02 o 
   0   0   6    11465.67    11120.03    102.66 o 
   2   0   6      519.86      502.77     35.39 o 
   4   0   6        0.12       75.25     36.49 o 
   6   0   6     4145.92     3768.09    178.29 o 
   8   0   6     1729.27     1586.66    164.83 o 
  10   0   6     1007.09     1106.50    200.89 o 
  12   0   6      242.59      229.46    107.59 o 
  14   0   6       32.75       55.28     98.59 o 
  16   0   6      185.75      128.65    124.85 o 
 -15   1   6       90.21      139.38     96.46 o 
 -13   1   6        2.04      -28.39     83.20 o 
 -11   1   6        0.07      -12.24     39.43 o 
  -9   1   6      452.79      480.88     54.25 o 
  -7   1   6    16442.54    15601.11    173.72 o 
  -5   1   6       71.65       93.30     17.02 o 
  -3   1   6    21519.57    21035.89    162.48 o 
  -1   1   6     2844.00     2431.91     33.76 o 
   1   1   6     1429.74     1438.41     33.52 o 
   3   1   6     6810.19     6759.48     98.97 o 
   5   1   6       99.27      158.47     30.71 o 
   7   1   6      756.13      704.95     55.24 o 
   9   1   6     1809.53     1910.78    111.74 o 
  11   1   6       32.05       91.49     65.42 o 
  13   1   6      417.91      379.26     88.99 o 
  15   1   6       81.93       48.35     59.18 o 
 -14   2   6      138.94      202.80    104.70 o 
 -12   2   6        2.03      -28.15     44.23 o 
 -10   2   6      197.18      187.96     50.85 o 
  -8   2   6     1156.77     1230.00     83.04 o 
  -6   2   6     1767.33     1866.15     53.34 o 
  -4   2   6     5905.60     6027.46     83.68 o 
  -2   2   6    14843.23    15511.12    134.32 o 
   0   2   6      746.35      801.66     36.88 o 
   2   2   6        7.68        2.69     14.01 o 
   4   2   6     8375.83     8882.77    128.00 o 
   6   2   6     3629.10     3533.33     86.18 o 
   8   2   6       28.49       51.44     37.62 o 
  10   2   6       26.28       11.73     49.56 o 
  12   2   6      368.12      245.29     74.07 o 
  14   2   6       10.74      132.72     71.17 o 
 -15   3   6        4.18      110.92    102.38 o 
 -13   3   6       35.73        2.99     68.50 o 
 -11   3   6        8.25      -42.86     42.86 o 
  -9   3   6        0.40       91.09     46.38 o 
  -7   3   6       52.91       47.25     58.84 o 
  -5   3   6        3.01       13.86     17.43 o 
  -3   3   6       74.95       57.87     30.91 o 
  -1   3   6     3858.26     3852.57     86.39 o 
   1   3   6       55.54       19.68     25.96 o 
   3   3   6       34.82       18.75     20.09 o 
   5   3   6       51.27       73.26     22.79 o 
   7   3   6      128.94      153.46     49.99 o 
   9   3   6      370.39      295.51     47.05 o 
  11   3   6       23.49       72.09     67.44 o 
  13   3   6        4.96      -34.37     57.84 o 
  15   3   6       31.67      224.77    121.11 o 
 -14   4   6      232.65      167.70    259.27 o 
 -12   4   6        0.08       39.35     74.92 o 
 -10   4   6        3.44        5.40     49.10 o 
  -8   4   6       38.81      249.85    137.97 o 
  -6   4   6      336.07      433.76     48.13 o 
  -4   4   6     1202.63     1195.37     84.51 o 
  -2   4   6     3490.07     3315.11    112.89 o 
   0   4   6     2232.26     2403.28    108.62 o 
   2   4   6      117.92       22.59     49.47 o 
   4   4   6      355.48      259.82     33.91 o 
   6   4   6      683.74      803.91     66.12 o 
   8   4   6      151.23      179.15     69.31 o 
  10   4   6      445.44      724.07    112.22 o 
  12   4   6      514.39      671.98    116.31 o 
  14   4   6       23.81       78.26    110.35 o 
 -13   5   6       93.39       57.22    157.34 o 
 -11   5   6      501.31      325.33    104.21 o 
  -9   5   6      405.59      418.02     84.11 o 
  -7   5   6     2760.99     3102.94    163.62 o 
  -5   5   6      745.49      861.67     83.91 o 
  -3   5   6     2360.09     2649.93    139.00 o 
  -1   5   6       56.17       30.47     39.29 o 
   1   5   6     2153.28     2234.74    162.28 o 
   3   5   6     6638.66     6536.10    232.00 o 
   5   5   6      550.90      683.33     78.91 o 
   7   5   6     1583.36     1650.63    150.75 o 
   9   5   6       27.42      141.14     71.92 o 
  11   5   6      477.72      491.54    108.76 o 
  13   5   6       21.72       95.46    102.52 o 
 -12   6   6       45.65      101.79    213.76 o 
 -10   6   6       14.97      -35.28    239.23 o 
  -8   6   6      119.49      124.73     92.00 o 
  -6   6   6       68.28       41.63    129.71 o 
  -4   6   6       55.27       21.50     49.53 o 
  -2   6   6     2065.87     1992.28    166.54 o 
   0   6   6      196.99      126.50     63.00 o 
   2   6   6      336.28      311.81     83.76 o 
   4   6   6     2170.98     2086.05    247.39 o 
   6   6   6      501.09      398.59     96.38 o 
   8   6   6     1607.73     1778.65    289.38 o 
  10   6   6       26.40      199.43    140.99 o 
  -9   7   6       31.22      196.47    109.85 o 
  -7   7   6      294.88      380.18     87.80 o 
  -5   7   6       49.31      102.57     81.72 o 
  -3   7   6      585.28      674.13     98.53 o 
  -1   7   6       11.10      -26.10     45.84 o 
   1   7   6        4.47       95.00     62.97 o 
   3   7   6      712.98      534.38    140.52 o 
   5   7   6      585.81      629.53    176.15 o 
   7   7   6      349.24      339.41    224.62 o 
   9   7   6        2.72      -60.44    128.51 o 
  -6   8   6       33.49      185.12    351.30 o 
  -4   8   6        4.98      -76.36     87.32 o 
  -2   8   6       89.31       69.39     64.86 o 
   0   8   6       96.66      180.31     79.44 o 
   2   8   6      208.68      156.35    118.75 o 
   4   8   6        9.06       69.27    100.94 o 
   6   8   6      139.11      115.71    115.44 o 
 -15   1   7      297.25      203.25     96.64 o 
 -13   1   7        1.09      -46.06     61.62 o 
 -11   1   7        2.29       46.14     44.17 o 
  -9   1   7      192.25      331.29     47.92 o 
  -7   1   7    25431.71    24704.57    232.44 o 
  -5   1   7      193.90       86.79     35.43 o 
  -3   1   7      533.21      581.98     22.90 o 
  -1   1   7    41456.82    39722.45    199.63 o 
   1   1   7    17109.33    17031.55    146.03 o 
   3   1   7     6582.70     6255.82     97.80 o 
   5   1   7     5751.29     5756.33    117.70 o 
   7   1   7     2717.38     2732.82     98.24 o 
   9   1   7      580.07      653.77     64.62 o 
  11   1   7      173.97      163.95     70.27 o 
  13   1   7        2.35      125.30     72.83 o 
  15   1   7      151.76      175.88     64.76 o 
 -14   2   7      293.89      267.47    101.90 o 
 -12   2   7      129.24      107.74     73.52 o 
 -10   2   7      180.76      196.32     34.30 o 
  -8   2   7     2386.36     2248.97     70.86 o 
  -6   2   7      853.73      858.07     39.83 o 
  -4   2   7     8522.94     8826.97     89.88 o 
  -2   2   7     7976.85     7650.10     86.47 o 
   0   2   7    10231.32    10087.24    106.36 o 
   2   2   7       65.74       23.09     15.05 o 
   4   2   7     4217.88     4355.66     73.53 o 
   6   2   7     6027.01     6381.43    153.39 o 
   8   2   7     1365.00     1381.30     78.04 o 
  10   2   7     3273.53     3159.91    114.16 o 
  12   2   7        8.91       65.64     50.03 o 
  14   2   7       41.88      188.98     69.82 o 
 -15   3   7       16.16       55.51     97.97 o 
 -13   3   7       66.56       37.44     83.32 o 
 -11   3   7      336.26      415.45    101.82 o 
  -9   3   7     3964.82     3885.08    151.21 o 
  -7   3   7      757.84      765.89     53.28 o 
  -5   3   7     6957.31     6641.72     97.39 o 
  -3   3   7      987.40     1152.79     53.64 o 
  -1   3   7     2260.84     2460.23     65.92 o 
   1   3   7     7315.82     7413.50    160.13 o 
   3   3   7       82.09       62.30     20.80 o 
   5   3   7     8816.32     9481.61    171.65 o 
   7   3   7      117.89      118.00     33.01 o 
   9   3   7      629.85      661.15    136.51 o 
  11   3   7     1075.64      868.78    179.15 o 
  13   3   7      104.35       37.96     72.32 o 
  15   3   7       69.31      240.95     95.90 o 
 -14   4   7      185.93      112.82    114.80 o 
 -12   4   7      234.13      121.20     90.96 o 
 -10   4   7      833.97     1105.72    101.18 o 
  -8   4   7     1326.66     1580.71    154.83 o 
  -6   4   7     1688.86     1619.41     72.07 o 
  -4   4   7        0.64      -34.20     36.26 o 
  -2   4   7      222.19      290.27     46.28 o 
   0   4   7     6661.28     5793.44    141.09 o 
   2   4   7      374.69      291.91     80.16 o 
   4   4   7     1831.29     1936.30     66.97 o 
   6   4   7       36.76        8.85     36.00 o 
   8   4   7       55.25       47.02     57.83 o 
  10   4   7     1015.59      911.23    123.99 o 
  12   4   7      617.02      548.37    107.18 o 
  14   4   7       67.73      168.94    119.26 o 
 -13   5   7        1.66       32.83     83.95 o 
 -11   5   7       13.07       11.71    138.04 o 
  -9   5   7      255.79      298.99     71.25 o 
  -7   5   7       94.83      126.74     97.41 o 
  -5   5   7       39.29      -16.57    112.84 o 
  -3   5   7      171.55      114.57     49.16 o 
  -1   5   7      549.34      581.32     71.99 o 
   1   5   7     1797.47     1626.64    113.30 o 
   3   5   7      160.34      172.60     71.62 o 
   5   5   7      315.66      190.06     47.08 o 
   7   5   7       43.84      136.48     69.67 o 
   9   5   7       12.76       60.51     65.10 o 
  11   5   7      590.67      703.48    186.39 o 
  13   5   7       33.23      269.67     98.08 o 
 -12   6   7      186.73      472.37    144.43 o 
 -10   6   7        9.29      126.64     94.93 o 
  -8   6   7       16.56      115.24     60.62 o 
  -6   6   7       85.05       88.00    154.19 o 
  -4   6   7        1.45       -6.75    105.41 o 
  -2   6   7       70.08      120.34     87.13 o 
   0   6   7     1303.71     1281.29    120.56 o 
   2   6   7       16.42      151.94     81.40 o 
   4   6   7      168.13       43.03     78.82 o 
   6   6   7      304.45      267.84     79.62 o 
   8   6   7        7.31     -125.33    125.33 o 
  10   6   7       16.47      -15.60     68.91 o 
  -9   7   7      218.49      353.02    117.58 o 
  -7   7   7       26.00       18.61    159.74 o 
  -5   7   7      765.73      835.41    200.64 o 
  -3   7   7      425.47      470.58     89.11 o 
  -1   7   7      468.02      384.51    122.43 o 
   1   7   7       41.27      -80.26     80.26 o 
   3   7   7      121.85      -17.81     79.17 o 
   5   7   7      924.30     1225.96    349.32 o 
   7   7   7       55.48      -34.63     61.70 o 
   9   7   7       20.40       37.45    115.19 o 
  -6   8   7       77.41      384.42    171.20 o 
  -4   8   7      233.19      398.46    335.47 o 
  -2   8   7      121.44       81.99     69.18 o 
   0   8   7      739.99      639.08    119.74 o 
   2   8   7       50.42      172.19    100.94 o 
   4   8   7        8.75      140.52    110.84 o 
   6   8   7      311.91      412.47    263.76 o 
 -14   0   8       28.19      -32.62    111.72 o 
 -12   0   8       74.60      134.17     66.90 o 
 -10   0   8     3619.06     3123.20    157.13 o 
  -8   0   8    47318.72    46017.83    701.64 o 
  -6   0   8      416.76      449.66     41.07 o 
  -4   0   8     6238.92     7006.71    139.63 o 
  -2   0   8    52135.54    48667.53    314.81 o 
   0   0   8     5342.65     4832.37     74.35 o 
   2   0   8     4881.69     5111.64    207.93 o 
   4   0   8     2278.80     2054.36    103.18 o 
   6   0   8      764.54      874.28     77.76 o 
   8   0   8        1.73        9.25     47.90 o 
  10   0   8       42.93      -30.06     56.68 o 
  12   0   8      865.16      685.02    144.34 o 
  14   0   8       54.09      108.29    108.80 o 
 -15   1   8       63.24       67.53    116.77 o 
 -13   1   8      447.55      201.34     79.64 o 
 -11   1   8     1840.89     1918.43    134.37 o 
  -9   1   8      123.96      209.83     40.41 o 
  -7   1   8     8339.34     8725.91    114.47 o 
  -5   1   8     9657.68     8617.63    153.18 o 
  -3   1   8     1141.04     1286.60     32.34 o 
  -1   1   8    17433.74    16561.70    110.32 o 
   1   1   8       32.24       37.49     17.29 o 
   3   1   8     1842.37     1771.12     54.01 o 
   5   1   8    10158.06    10456.80    259.96 o 
   7   1   8       52.73       71.47     36.24 o 
   9   1   8     2890.15     3009.25    119.54 o 
  11   1   8       81.51       -4.43     58.69 o 
  13   1   8      767.60      711.41    111.70 o 
  15   1   8       12.62       96.94     61.40 o 
 -14   2   8        8.89       92.71     83.75 o 
 -12   2   8       94.84       -3.87     57.30 o 
 -10   2   8       35.44       46.93     40.72 o 
  -8   2   8       99.01      161.64     39.92 o 
  -6   2   8     3045.82     2908.12     61.09 o 
  -4   2   8        7.58       10.16     15.08 o 
  -2   2   8      283.70      322.41     22.68 o 
   0   2   8      475.00      449.04     27.99 o 
   2   2   8     9773.25     9484.68    117.58 o 
   4   2   8    10067.20    10417.41    130.45 o 
   6   2   8      337.04      432.58     40.96 o 
   8   2   8     1113.09     1125.11     78.77 o 
  10   2   8     1710.58     1722.72    108.41 o 
  12   2   8       46.63       59.18     49.49 o 
  14   2   8       50.32       32.86     66.79 o 
 -15   3   8       53.99      191.32    108.95 o 
 -13   3   8      121.98      113.77     84.66 o 
 -11   3   8      496.11      581.33    153.60 o 
  -9   3   8      195.52      285.30     48.46 o 
  -7   3   8        0.66      -11.36     36.57 o 
  -5   3   8      413.72      465.41     32.29 o 
  -3   3   8      795.72     1006.81     60.33 o 
  -1   3   8      973.01     1026.45     75.05 o 
   1   3   8      331.29      422.61     59.46 o 
   3   3   8     1917.34     1915.33     76.49 o 
   5   3   8     2465.79     2600.86     76.89 o 
   7   3   8     1582.14     1821.08     90.23 o 
   9   3   8      392.84      413.70     51.26 o 
  11   3   8        0.74      -13.18     57.07 o 
  13   3   8        0.07       35.64    105.90 o 
 -14   4   8       96.48      227.58     99.63 o 
 -12   4   8        0.81       64.20     77.75 o 
 -10   4   8      869.09     1160.54    162.51 o 
  -8   4   8       22.57       51.75     44.62 o 
  -6   4   8       46.65       39.79     17.67 o 
  -4   4   8     2312.55     2331.06     93.13 o 
  -2   4   8      440.00      368.10     47.50 o 
   0   4   8     1021.98     1093.92     75.91 o 
   2   4   8      559.65      634.22    118.75 o 
   4   4   8     1813.87     1746.48     73.43 o 
   6   4   8      148.44      185.19     38.51 o 
   8   4   8     2246.89     2369.88    276.83 o 
  10   4   8       29.58       40.10    119.77 o 
  12   4   8      430.63      426.25    100.00 o 
  14   4   8        1.06       57.36     76.50 o 
 -13   5   8       37.45       12.42    166.41 o 
 -11   5   8       10.19       61.61     78.19 o 
  -9   5   8      135.62      235.92     64.55 o 
  -7   5   8     1510.24     1598.79    120.22 o 
  -5   5   8      385.68      450.85     82.56 o 
  -3   5   8     1301.58     1523.23    107.78 o 
  -1   5   8     6024.62     6262.21    166.83 o 
   1   5   8       16.33        2.07     75.73 o 
   3   5   8     2860.26     2668.37    174.20 o 
   5   5   8        7.85      -15.79     35.45 o 
   7   5   8       66.79       34.15     58.42 o 
   9   5   8      116.82       96.48     98.78 o 
  11   5   8      832.82      885.10    239.41 o 
  13   5   8        0.55       94.16     83.35 o 
 -12   6   8       38.17       11.51    112.51 o 
 -10   6   8       27.59      -95.65    218.01 o 
  -8   6   8       69.58       96.28     65.70 o 
  -6   6   8     1141.29     1145.76    220.69 o 
  -4   6   8       75.91       32.57     54.01 o 
  -2   6   8      518.30      702.49    156.80 o 
   0   6   8    18393.50    16156.35    349.66 o 
   2   6   8     2235.61     2473.53    202.87 o 
   4   6   8      224.48      166.03     54.18 o 
   6   6   8        0.41       12.01     61.31 o 
   8   6   8      394.36      494.09    246.14 o 
  10   6   8       69.63      167.78     86.85 o 
  -9   7   8        3.61      314.49    117.01 o 
  -7   7   8       98.26      190.12    246.28 o 
  -5   7   8      254.80      407.70    208.06 o 
  -3   7   8        0.68      109.24     61.08 o 
  -1   7   8      249.19      167.09     64.31 o 
   1   7   8       92.94      -10.55     58.68 o 
   3   7   8     1775.61     1834.69    243.44 o 
   5   7   8       32.16       25.22     78.18 o 
   7   7   8      133.35      199.40     96.72 o 
   9   7   8       58.50       25.36     86.86 o 
  -6   8   8       65.53      107.80    324.58 o 
  -4   8   8      126.02      232.77    244.26 o 
  -2   8   8      165.95       92.80     79.36 o 
   0   8   8      112.75       45.37     67.86 o 
   2   8   8       60.20       57.39     96.98 o 
   4   8   8       98.22       61.35     95.00 o 
   6   8   8       14.94       84.88     90.45 o 
 -15   1   9       23.30      -39.89    100.23 o 
 -13   1   9      180.46      288.42     79.18 o 
 -11   1   9        0.00       24.37     58.73 o 
  -9   1   9       82.93      155.82     52.59 o 
  -7   1   9    12225.04    12665.45    165.26 o 
  -5   1   9     3982.16     3897.28     68.63 o 
  -3   1   9      113.52       96.65     15.75 o 
  -1   1   9     4518.13     4033.90     51.90 o 
   1   1   9      738.63      693.97     36.82 o 
   3   1   9     4594.85     4411.13     74.71 o 
   5   1   9       37.19       26.38     27.62 o 
   7   1   9     5214.92     5166.06    160.95 o 
   9   1   9      733.97      653.92     69.35 o 
  11   1   9        7.36       52.90     65.49 o 
  13   1   9      184.80      171.41     78.62 o 
  15   1   9        2.14       23.08     70.71 o 
 -14   2   9      520.70      568.69    120.79 o 
 -12   2   9       60.74       12.58     59.01 o 
 -10   2   9      120.61      111.43     32.07 o 
  -8   2   9      747.65      868.85     47.62 o 
  -6   2   9      949.14      944.39     39.81 o 
  -4   2   9     1872.67     1708.92     70.41 o 
  -2   2   9     2862.78     2813.10     45.56 o 
   0   2   9     1380.67     1422.88     46.63 o 
   2   2   9    12499.16    12552.06    146.93 o 
   4   2   9     8170.60     8279.99    117.34 o 
   6   2   9      462.58      564.28     43.47 o 
   8   2   9        0.69       11.81     28.60 o 
  10   2   9      499.91      580.95     83.65 o 
  12   2   9       44.16      113.70     56.37 o 
  14   2   9      124.88      153.84    112.40 o 
 -15   3   9        8.23      -46.06    159.67 o 
 -13   3   9      513.51      597.70    123.74 o 
 -11   3   9       52.56        1.10     68.98 o 
  -9   3   9     1161.85     1177.73     65.97 o 
  -7   3   9      679.24      571.19     50.19 o 
  -5   3   9      102.00       81.93     28.77 o 
  -3   3   9       19.71        2.18     28.92 o 
  -1   3   9      104.83       88.90     23.53 o 
   1   3   9    19340.99    19759.94    287.03 o 
   3   3   9    14681.44    14393.45    208.12 o 
   5   3   9     2187.68     2064.40     71.63 o 
   7   3   9      718.88      758.66     64.81 o 
   9   3   9        5.93       -2.94     32.36 o 
  11   3   9       30.66       -9.43     58.32 o 
  13   3   9      277.46      337.89     99.49 o 
 -14   4   9      232.57      167.64    101.20 o 
 -12   4   9      891.24      898.31    139.80 o 
 -10   4   9       19.25       85.92     69.15 o 
  -8   4   9      752.06      733.35     77.75 o 
  -6   4   9       36.96       46.87     26.04 o 
  -4   4   9      190.39      212.65     35.81 o 
  -2   4   9        0.06       10.97     29.01 o 
   0   4   9      522.06      446.28     53.35 o 
   2   4   9     4210.48     3868.57    128.24 o 
   4   4   9      177.09      139.43     49.45 o 
   6   4   9      374.24      467.83    103.59 o 
   8   4   9        0.01       34.62     59.01 o 
  10   4   9       32.85       18.46     62.96 o 
  12   4   9     1404.08     1250.42    202.36 o 
 -13   5   9       54.33      110.87    119.44 o 
 -11   5   9       77.10       41.63     83.09 o 
  -9   5   9      424.63      428.53    129.93 o 
  -7   5   9        5.91       17.69     48.26 o 
  -5   5   9      236.99      236.89     54.84 o 
  -3   5   9     2814.75     2845.59    140.89 o 
  -1   5   9      735.08      697.18     75.77 o 
   1   5   9       47.38       95.53     53.70 o 
   3   5   9        5.93       12.62     76.20 o 
   5   5   9      117.73      145.73     44.83 o 
   7   5   9        0.56      -50.46     50.46 o 
   9   5   9       29.78       51.86     62.05 o 
  11   5   9     1370.36     1475.56    205.47 o 
 -10   6   9       94.04      165.99     90.46 o 
  -8   6   9       28.05       40.86     56.77 o 
  -6   6   9        1.00       72.46     73.06 o 
  -4   6   9       58.67      126.89     59.11 o 
  -2   6   9      313.46      388.95     74.69 o 
   0   6   9     2904.53     3107.86    210.95 o 
   2   6   9      135.22       97.61     82.27 o 
   4   6   9       57.39       61.95     46.48 o 
   6   6   9      901.99      890.23    133.38 o 
   8   6   9       89.69      119.17     73.26 o 
  10   6   9       40.99       55.09    116.24 o 
  -9   7   9      170.04      201.00    135.54 o 
  -7   7   9       22.12       97.20    126.01 o 
  -5   7   9      181.22      226.82     95.61 o 
  -3   7   9        0.56       -5.46     80.98 o 
  -1   7   9     1803.91     1810.34    257.67 o 
   1   7   9      987.94      714.02    109.05 o 
   3   7   9      146.68      247.39    126.67 o 
   5   7   9      298.31      275.96     95.49 o 
   7   7   9       29.75     -150.22    352.62 o 
   9   7   9       22.33      -19.95     73.26 o 
  -6   8   9        9.01       81.71    121.16 o 
  -4   8   9      521.08      579.18    234.94 o 
  -2   8   9       28.33      -22.86     61.63 o 
   0   8   9        2.81       57.54     72.31 o 
   2   8   9      427.47      659.06    162.29 o 
   4   8   9        4.47       23.88     73.53 o 
   6   8   9      352.11      486.31    124.53 o 
 -14   0  10      155.64      246.12    102.33 o 
 -12   0  10      445.34      339.69     91.61 o 
 -10   0  10      607.75      676.56     89.68 o 
  -8   0  10    31328.46    30968.75    358.59 o 
  -6   0  10     1946.01     1916.96     65.68 o 
  -4   0  10     5494.65     5166.65    108.43 o 
  -2   0  10    19082.54    19229.50    183.79 o 
   0   0  10     1684.63     1641.93     49.61 o 
   2   0  10      947.61      919.02     59.74 o 
   4   0  10      425.52      500.37     63.24 o 
   6   0  10     1403.05     1569.07    105.40 o 
   8   0  10      284.34      243.74     85.76 o 
  10   0  10      398.76      432.53     82.15 o 
  12   0  10       24.47       26.49     93.95 o 
  14   0  10       21.42       56.63    107.59 o 
 -15   1  10       28.01      -96.23    121.47 o 
 -13   1  10      642.09      575.83    102.84 o 
 -11   1  10     2679.28     2649.42    153.38 o 
  -9   1  10      105.95      117.62     33.31 o 
  -7   1  10     3860.44     4043.40    120.62 o 
  -5   1  10       13.54        0.97     15.61 o 
  -3   1  10    20735.88    20576.44    162.70 o 
  -1   1  10    10535.84    10146.04     80.51 o 
   1   1  10      213.13      176.50     22.53 o 
   3   1  10       14.10        5.05     19.31 o 
   5   1  10     4265.67     4001.89     82.73 o 
   7   1  10     2741.25     2902.36     98.78 o 
   9   1  10     1504.38     1540.45     84.84 o 
  11   1  10       29.32      103.78     70.89 o 
  13   1  10      483.10      552.18     99.78 o 
  15   1  10      312.06      395.51     99.12 o 
 -14   2  10      233.25      208.09     95.50 o 
 -12   2  10        4.75       71.63     59.90 o 
 -10   2  10      444.53      412.26     59.00 o 
  -8   2  10       27.27       44.38     32.61 o 
  -6   2  10     1498.88     1496.47     74.12 o 
  -4   2  10      357.31      362.20     20.91 o 
  -2   2  10      229.14      247.23     19.53 o 
   0   2  10      398.44      506.74     33.85 o 
   2   2  10      595.70      769.20     43.92 o 
   4   2  10        8.42        3.91     17.35 o 
   6   2  10       66.68       29.44     26.36 o 
   8   2  10        5.31       13.93     31.85 o 
  10   2  10        2.89       26.29     48.33 o 
  12   2  10       63.53       69.09     53.48 o 
  14   2  10        7.43      112.85     60.71 o 
 -15   3  10        6.50      -55.72     79.77 o 
 -13   3  10       13.18        9.37     91.56 o 
 -11   3  10       33.44       66.15    105.99 o 
  -9   3  10       93.88      129.06     37.25 o 
  -7   3  10       17.93       31.55     22.75 o 
  -5   3  10     1300.14     1329.19     57.38 o 
  -3   3  10      347.81      430.13     35.24 o 
  -1   3  10      970.60     1069.31     55.97 o 
   1   3  10      508.67      412.92     43.85 o 
   3   3  10     3618.28     3638.72    129.98 o 
   5   3  10      492.17      586.57     51.23 o 
   7   3  10       62.52       60.41     37.20 o 
   9   3  10       87.99      106.98     76.98 o 
  11   3  10        7.05      -17.90     65.17 o 
  13   3  10        1.37      -11.70     91.39 o 
 -14   4  10        0.01       53.63     87.32 o 
 -12   4  10      131.94       95.97     80.50 o 
 -10   4  10      318.71      255.03     84.80 o 
  -8   4  10      153.89      169.86     52.19 o 
  -6   4  10      143.85      101.02     28.87 o 
  -4   4  10     2750.13     2823.15     85.66 o 
  -2   4  10      113.93      160.18     40.18 o 
   0   4  10     1958.54     2097.28    106.84 o 
   2   4  10        3.43       62.48     38.57 o 
   4   4  10      666.06      782.40     65.70 o 
   6   4  10        4.63       40.14     32.21 o 
   8   4  10      496.56      555.09     98.73 o 
  10   4  10      180.87      115.10     72.97 o 
  12   4  10      291.89      326.96    101.32 o 
 -13   5  10        5.55      -21.40     88.04 o 
 -11   5  10      207.35      145.78     91.09 o 
  -9   5  10       20.96       96.85     70.36 o 
  -7   5  10      576.85      662.36     81.78 o 
  -5   5  10        1.68      -53.46     54.56 o 
  -3   5  10       82.71       69.04     70.34 o 
  -1   5  10     2682.84     2598.64    129.29 o 
   1   5  10      444.28      521.46     69.07 o 
   3   5  10     1316.77     1601.37     99.07 o 
   5   5  10        6.25       -1.15     39.40 o 
   7   5  10      163.77      354.24     90.70 o 
   9   5  10       61.85      153.97     85.74 o 
  11   5  10     1071.40     1061.88    148.14 o 
 -10   6  10       56.40      100.39     85.20 o 
  -8   6  10      156.48       81.93     73.81 o 
  -6   6  10      911.30      964.39    156.15 o 
  -4   6  10      876.04      894.81    115.41 o 
  -2   6  10       64.05      142.23     57.14 o 
   0   6  10     4097.43     3907.36    160.12 o 
   2   6  10      115.39       80.29     70.97 o 
   4   6  10     2589.29     2629.74    161.40 o 
   6   6  10       23.43      112.54     73.23 o 
   8   6  10      231.58      172.50    218.71 o 
  10   6  10       25.35      -35.30    116.71 o 
  -9   7  10        0.23       97.89    162.09 o 
  -7   7  10       42.13      135.29     88.34 o 
  -5   7  10       49.39      -48.95    108.82 o 
  -3   7  10      406.26      557.35    133.34 o 
  -1   7  10      487.37      528.98     90.43 o 
   1   7  10      143.11      119.23    114.80 o 
   3   7  10      549.39      358.23    130.63 o 
   5   7  10       37.97      -16.93     76.20 o 
   7   7  10       40.19       50.53     78.32 o 
   9   7  10       49.53       -1.61    128.84 o 
  -6   8  10        0.12       69.96    191.89 o 
  -4   8  10      284.62       68.71    108.78 o 
  -2   8  10      112.31      -41.99    196.96 o 
   0   8  10       73.18       60.97     79.83 o 
   2   8  10      139.71      136.56    100.94 o 
   4   8  10        0.28       89.42     83.03 o 
   6   8  10       83.79      194.95    123.70 o 
 -15   1  11       44.77       -3.56     89.19 o 
 -13   1  11        4.92      -51.34     56.00 o 
 -11   1  11     3876.44     3852.97    164.49 o 
  -9   1  11       27.30       66.89     43.88 o 
  -7   1  11      189.28      212.06     43.98 o 
  -5   1  11      530.42      562.05     34.66 o 
  -3   1  11      717.56      697.24     26.53 o 
  -1   1  11     8131.12     7890.43     71.43 o 
   1   1  11     3926.87     3970.41     70.10 o 
   3   1  11        8.93      -18.92     18.92 o 
   5   1  11     2297.20     2475.51     94.35 o 
   7   1  11     2915.41     2908.84    101.70 o 
   9   1  11       28.21      -17.34     37.09 o 
  11   1  11      496.46      708.35    105.02 o 
  13   1  11       43.37       12.85     67.79 o 
  15   1  11      284.39      432.35    101.21 o 
 -14   2  11        3.87      -74.89     85.44 o 
 -12   2  11      850.79      917.82    105.06 o 
 -10   2  11       15.50       40.36     45.79 o 
  -8   2  11      154.42      184.95     38.32 o 
  -6   2  11     3524.63     3684.78     77.14 o 
  -4   2  11     2014.84     2123.62     40.72 o 
  -2   2  11      326.41      351.78     21.16 o 
   0   2  11      198.52      228.39     25.08 o 
   2   2  11     1859.44     2003.55     95.20 o 
   4   2  11       59.73       80.02     20.53 o 
   6   2  11     5463.94     5221.98    107.17 o 
   8   2  11      315.75      208.85     43.91 o 
  10   2  11      116.19      169.11     57.40 o 
  12   2  11       39.65       59.30     50.81 o 
  14   2  11        7.11        7.01     59.70 o 
 -15   3  11       12.29      -57.15    122.64 o 
 -13   3  11      420.82      404.37    104.30 o 
 -11   3  11      128.48       75.90     62.02 o 
  -9   3  11      956.79      828.84     88.28 o 
  -7   3  11       73.19       63.41     24.07 o 
  -5   3  11      453.30      489.25     55.47 o 
  -3   3  11      744.16      761.61     40.77 o 
  -1   3  11     1457.83     1378.70     58.79 o 
   1   3  11     7047.19     7519.92    172.32 o 
   3   3  11     1166.60     1226.30     72.84 o 
   5   3  11       53.41       77.57     31.03 o 
   7   3  11      575.58      432.47     52.55 o 
   9   3  11      268.91      292.82     48.44 o 
  11   3  11       14.10       24.70     58.08 o 
  13   3  11       67.23      247.26     91.02 o 
 -14   4  11       86.41      125.36    157.98 o 
 -12   4  11      796.78      632.00    235.43 o 
 -10   4  11        6.08       24.64     65.10 o 
  -8   4  11       16.09       10.95     32.48 o 
  -6   4  11       31.23       65.47     27.19 o 
  -4   4  11       24.26       -0.65     32.16 o 
  -2   4  11      231.13      226.06     45.35 o 
   0   4  11      342.43      355.20     49.25 o 
   2   4  11        4.33      -33.37     39.59 o 
   4   4  11       19.78       13.02     30.93 o 
   6   4  11     1471.86     1496.86     83.04 o 
   8   4  11      396.73      393.96    114.32 o 
  10   4  11       45.51       -9.90     62.49 o 
  12   4  11      269.27      336.34    143.24 o 
 -13   5  11      101.75      111.89    102.74 o 
 -11   5  11      291.61      371.50    146.80 o 
  -9   5  11        6.14       21.37     73.83 o 
  -7   5  11       38.89      -18.59     74.27 o 
  -5   5  11        6.97       33.12     49.11 o 
  -3   5  11        2.58       38.88     40.57 o 
  -1   5  11       13.49       53.08     75.70 o 
   1   5  11      649.53      611.50     95.15 o 
   3   5  11      303.18      348.37     57.99 o 
   5   5  11       20.09       37.50     75.70 o 
   7   5  11      506.13      630.48    112.22 o 
   9   5  11       25.43       69.03     81.11 o 
  11   5  11      476.84      374.23    106.39 o 
 -10   6  11        0.32       43.13    163.64 o 
  -8   6  11        3.35        8.02     74.15 o 
  -6   6  11       19.29       62.31    158.85 o 
  -4   6  11      410.97      512.03     93.87 o 
  -2   6  11       39.67       25.89     55.66 o 
   0   6  11      221.26      204.82     60.86 o 
   2   6  11       40.93      -39.59     58.37 o 
   4   6  11        0.41       26.44     46.40 o 
   6   6  11      153.98       99.75    107.87 o 
   8   6  11        2.60       62.13    159.36 o 
  10   6  11       83.67      184.77     90.31 o 
  -9   7  11      169.72      308.02    112.74 o 
  -7   7  11       33.21      182.45     95.91 o 
  -5   7  11      169.58      236.16     97.68 o 
  -3   7  11      944.12      890.38    103.49 o 
  -1   7  11      219.65      268.16     77.46 o 
   1   7  11      356.91      286.67    125.68 o 
   3   7  11        3.40      -69.27     73.23 o 
   5   7  11       48.13      107.84    100.94 o 
   7   7  11       27.95       98.40     79.31 o 
   9   7  11        0.87      -73.04     76.03 o 
  -6   8  11       18.03      186.23    190.84 o 
  -4   8  11      326.50      350.79     91.65 o 
  -2   8  11      173.15      204.24     80.68 o 
   0   8  11       32.35       -7.12     67.04 o 
   2   8  11      316.00      657.08    166.25 o 
   4   8  11       82.76      -44.25    105.89 o 
 -14   0  12      665.39      615.57    134.58 o 
 -12   0  12     3037.93     2927.37    198.91 o 
 -10   0  12        5.76       36.49     51.83 o 
  -8   0  12     8244.72     7991.12    202.64 o 
  -6   0  12     8650.97     8352.65    137.48 o 
  -4   0  12      113.35      105.60     16.68 o 
  -2   0  12      271.42      257.96     23.27 o 
   0   0  12      883.96     1034.38     56.35 o 
   2   0  12      105.20       68.41     31.25 o 
   4   0  12        2.52       -1.09     35.25 o 
   6   0  12        1.08        6.93     82.33 o 
   8   0  12     4047.32     4313.69    181.95 o 
  10   0  12      103.04       88.80     69.68 o 
  12   0  12       17.62      -69.01     84.80 o 
  14   0  12      700.05      681.69    165.41 o 
 -15   1  12      150.12      223.31    177.59 o 
 -13   1  12       29.46       59.40     50.67 o 
 -11   1  12     2276.62     2406.53    142.86 o 
  -9   1  12     2308.34     2241.92    122.19 o 
  -7   1  12      155.01      183.44     27.73 o 
  -5   1  12     1372.35     1300.87     63.57 o 
  -3   1  12      281.77      326.08     18.56 o 
  -1   1  12       22.98       43.57     12.44 o 
   1   1  12    18712.28    17938.95    170.25 o 
   3   1  12     3917.25     3692.35     79.84 o 
   5   1  12     7703.95     8667.82    132.82 o 
   7   1  12       68.20       62.05     35.60 o 
   9   1  12     1251.89     1338.46     85.30 o 
  11   1  12        5.73       62.43     65.09 o 
  13   1  12      520.33      591.43    113.41 o 
  15   1  12      905.43      939.60    130.39 o 
 -14   2  12       43.07       78.06     87.97 o 
 -12   2  12       50.83       80.06     62.67 o 
 -10   2  12     1417.74     1282.79     77.34 o 
  -8   2  12        3.79       14.98     30.93 o 
  -6   2  12      253.65      301.34     30.93 o 
  -4   2  12      292.81      300.75     20.60 o 
  -2   2  12     1259.09     1215.34     33.65 o 
   0   2  12    17743.54    18813.64    157.30 o 
   2   2  12        3.97      -18.39     18.39 o 
   4   2  12      178.43      182.12     25.12 o 
   6   2  12     2566.08     2574.40     69.26 o 
   8   2  12      191.54      177.78     45.23 o 
  10   2  12        3.98       18.08     45.18 o 
  12   2  12        0.20       34.99     52.27 o 
  14   2  12       31.70        1.60     56.95 o 
 -15   3  12       94.76      121.22    115.11 o 
 -13   3  12       60.50       70.32     96.32 o 
 -11   3  12        1.65      -48.25     48.25 o 
  -9   3  12        0.68       -1.38     39.63 o 
  -7   3  12       21.73       10.45     20.52 o 
  -5   3  12     1565.23     1523.86     52.79 o 
  -3   3  12        3.05        2.39     18.50 o 
  -1   3  12     2019.14     2103.50     69.24 o 
   1   3  12    11120.95    11257.21    170.64 o 
   3   3  12     3552.48     3774.42    139.29 o 
   5   3  12     2302.68     2394.07     92.82 o 
   7   3  12       82.59       58.44     40.67 o 
   9   3  12       88.82       79.87     37.32 o 
  11   3  12       14.52       30.08     66.33 o 
  13   3  12       30.83      187.73    104.89 o 
 -14   4  12       70.18       73.79     96.91 o 
 -12   4  12        0.00       17.39    200.23 o 
 -10   4  12       31.76       30.06     53.56 o 
  -8   4  12      125.53      171.79     41.11 o 
  -6   4  12     1451.75     1683.00     81.75 o 
  -4   4  12      487.31      519.32     47.51 o 
  -2   4  12      155.24      154.05     39.92 o 
   0   4  12      611.06      535.04     57.13 o 
   2   4  12      431.65      342.26     48.59 o 
   4   4  12     2406.05     2346.41    103.44 o 
   6   4  12      103.31      132.57     39.38 o 
   8   4  12     2232.60     2426.74    184.24 o 
  10   4  12        4.77      -49.82     54.82 o 
  12   4  12       21.56       -1.42     65.95 o 
 -13   5  12       21.42      -15.32     87.58 o 
 -11   5  12      362.36      284.17    130.35 o 
  -9   5  12       42.61       43.92     71.46 o 
  -7   5  12       39.15      -13.28     53.13 o 
  -5   5  12     2106.76     2038.31    121.81 o 
  -3   5  12      863.28      892.06     84.59 o 
  -1   5  12     1110.88     1097.75    103.04 o 
   1   5  12       52.31      129.09     55.68 o 
   3   5  12      133.20      139.95     47.22 o 
   5   5  12      632.41      481.32     63.20 o 
   7   5  12     1085.66     1044.21    142.50 o 
   9   5  12        2.04     -106.32    107.43 o 
  11   5  12      365.33      446.98    108.58 o 
 -10   6  12      250.89      124.87    171.71 o 
  -8   6  12       19.47       13.53     74.96 o 
  -6   6  12        0.92      -10.28     72.28 o 
  -4   6  12     9497.83     9413.30    245.67 o 
  -2   6  12     1809.26     2001.82    129.81 o 
   0   6  12      698.76      638.38     92.84 o 
   2   6  12       15.13       14.38    124.69 o 
   4   6  12     1010.46     1051.43    101.99 o 
   6   6  12      714.77      851.25    135.54 o 
   8   6  12      561.12      719.41    191.03 o 
  10   6  12        0.51       34.40     77.63 o 
  -9   7  12       49.98       10.32    246.68 o 
  -7   7  12       24.56       33.20    124.20 o 
  -5   7  12       94.14      219.07    122.08 o 
  -3   7  12      163.67      150.57     69.70 o 
  -1   7  12      861.46      859.17    111.55 o 
   1   7  12        7.63      -86.20    263.23 o 
   3   7  12      106.50      106.45     59.94 o 
   5   7  12      132.35      198.76     91.57 o 
   7   7  12       52.70      231.20     91.23 o 
  -6   8  12       27.17      154.47    272.41 o 
  -4   8  12       25.23      -66.68     84.76 o 
  -2   8  12        6.04       67.66     78.46 o 
   0   8  12      162.28       34.05    186.04 o 
   2   8  12        1.79       45.52     96.98 o 
   4   8  12       71.22      116.84     84.21 o 
 -15   1  13       55.69     -155.04    155.04 o 
 -13   1  13       21.30      -57.13     57.13 o 
 -11   1  13     4444.30     3886.76    154.21 o 
  -9   1  13      127.65       99.87     75.44 o 
  -7   1  13        6.41        8.48     21.33 o 
  -5   1  13      268.66      309.59     32.48 o 
  -3   1  13     5634.73     5496.46     62.41 o 
  -1   1  13     1296.22     1250.69     35.52 o 
   1   1  13       61.65       61.27     22.41 o 
   3   1  13    24337.69    24865.75    309.78 o 
   5   1  13     6401.96     6531.04    118.46 o 
   7   1  13       24.61       11.98     42.05 o 
   9   1  13      521.32      586.02     64.62 o 
  11   1  13       78.07      133.57     75.76 o 
  13   1  13      288.18      212.95     84.37 o 
  15   1  13      211.10      287.17    106.84 o 
 -14   2  13      174.14       46.42    143.00 o 
 -12   2  13      528.78      529.56     61.70 o 
 -10   2  13        0.99       58.04     63.20 o 
  -8   2  13     1597.26     1758.01     66.08 o 
  -6   2  13      233.78      311.67     32.61 o 
  -4   2  13      254.90      255.08     19.68 o 
  -2   2  13    14496.18    14069.89    118.98 o 
   0   2  13     8957.39     9566.18    113.31 o 
   2   2  13     5185.03     5519.60    116.69 o 
   4   2  13      760.17      917.01     43.60 o 
   6   2  13     1148.70     1183.13     59.07 o 
   8   2  13      967.65      920.74     73.63 o 
  10   2  13      187.40      182.31     56.25 o 
  12   2  13       95.30      123.10     56.76 o 
  14   2  13      127.96      151.23     75.19 o 
 -13   3  13      170.64      246.21     93.48 o 
 -11   3  13      472.50      367.43    147.69 o 
  -9   3  13      252.03      287.01     63.14 o 
  -7   3  13       48.04       56.04     27.88 o 
  -5   3  13        9.06       14.01     17.90 o 
  -3   3  13    10794.62    10679.08    127.69 o 
  -1   3  13     9686.33     9926.05    130.59 o 
   1   3  13     3352.16     3754.15     99.25 o 
   3   3  13     2868.15     2526.22     89.78 o 
   5   3  13        1.63       11.58     27.13 o 
   7   3  13     1689.10     1653.84    117.44 o 
   9   3  13      832.29      712.69     73.57 o 
  11   3  13     1076.52      963.99    131.40 o 
  13   3  13       43.48      162.55     86.83 o 
 -14   4  13        1.47       72.46    128.00 o 
 -12   4  13      156.32      233.60     96.88 o 
 -10   4  13       56.51      148.02    100.67 o 
  -8   4  13      195.71      178.43     40.33 o 
  -6   4  13       34.99       49.25     30.86 o 
  -4   4  13       32.66       44.04     29.52 o 
  -2   4  13     2291.15     2220.00     98.55 o 
   0   4  13      335.50      333.78     57.69 o 
   2   4  13      117.66      161.03     65.70 o 
   4   4  13      787.63      711.87     66.24 o 
   6   4  13      942.75      975.52     73.35 o 
   8   4  13     6588.18     6946.63    275.95 o 
  10   4  13       79.81      227.24     79.31 o 
  12   4  13        1.18       52.56    124.30 o 
 -13   5  13      106.29       50.89    154.54 o 
 -11   5  13        4.06      -56.07     88.32 o 
  -9   5  13      281.92      297.56     95.33 o 
  -7   5  13     1274.02     1301.99    181.86 o 
  -5   5  13      455.04      521.30     73.48 o 
  -3   5  13      318.74      304.37     58.55 o 
  -1   5  13      298.90      234.26     52.62 o 
   1   5  13      129.14       80.35     49.53 o 
   3   5  13      380.42      296.59     56.28 o 
   5   5  13      156.06      146.18     62.92 o 
   7   5  13     4058.94     4113.94    377.04 o 
   9   5  13       20.56       -7.73    127.31 o 
  11   5  13        1.73       57.07     76.69 o 
 -10   6  13        2.08        3.01    128.51 o 
  -8   6  13      115.58      -36.99    115.55 o 
  -6   6  13      267.66      154.96    139.34 o 
  -4   6  13     1705.72     1867.26    129.57 o 
  -2   6  13       60.03      -27.75     66.84 o 
   0   6  13       18.39       24.89     55.13 o 
   2   6  13     1624.63     1649.02    202.87 o 
   4   6  13      101.31       62.89     49.13 o 
   6   6  13        2.38       42.69     69.01 o 
   8   6  13      352.61      355.51    108.74 o 
  10   6  13       49.61       48.01     90.85 o 
  -9   7  13       86.39        3.30    164.36 o 
  -7   7  13        0.22      -76.23    161.16 o 
  -5   7  13      765.31      645.02    127.20 o 
  -3   7  13      449.64      306.76     97.70 o 
  -1   7  13        0.01      627.40    253.33 o 
   1   7  13      452.57      345.08    175.16 o 
   3   7  13      180.24      280.30     71.50 o 
   5   7  13        2.34      -56.42     67.34 o 
   7   7  13      140.06      120.70     83.00 o 
  -4   8  13       48.34      -36.40    134.16 o 
  -2   8  13      547.47      695.65    110.40 o 
   0   8  13       42.88     -125.19    302.82 o 
   2   8  13      521.01      556.15    156.35 o 
   4   8  13      176.06      176.72    101.45 o 
 -14   0  14      380.03      241.46    229.58 o 
 -12   0  14     4169.65     3307.49    242.45 o 
 -10   0  14      184.51      205.70     63.17 o 
  -8   0  14     1729.31     1628.71     72.20 o 
  -6   0  14     1493.70     1427.08     90.05 o 
  -4   0  14        3.25       -5.50     26.49 o 
  -2   0  14      361.60      379.24     30.39 o 
   0   0  14     4837.17     4106.12    107.99 o 
   2   0  14     4154.80     4417.24    146.41 o 
   4   0  14     4311.66     4763.82    193.59 o 
   6   0  14     5004.63     5155.29    215.42 o 
   8   0  14       86.47      169.16     64.81 o 
  10   0  14      201.11      138.51     99.31 o 
  12   0  14        1.47       65.47     94.67 o 
  14   0  14     1592.22     1961.74    249.24 o 
 -15   1  14      368.98      112.82    239.48 o 
 -13   1  14       67.62       16.74     64.22 o 
 -11   1  14     1514.21     1563.86     92.88 o 
  -9   1  14     1568.91     1647.18     67.19 o 
  -7   1  14     6588.99     6298.72     96.86 o 
  -5   1  14     7975.83     7748.56    113.15 o 
  -3   1  14      357.90      432.49     22.83 o 
  -1   1  14     2689.04     2373.07     51.02 o 
   1   1  14     4697.94     4672.31     82.92 o 
   3   1  14    14615.30    15962.27    182.41 o 
   5   1  14    14490.17    14278.16    201.87 o 
   7   1  14      401.45      441.06     91.21 o 
   9   1  14     1909.78     2104.68    107.07 o 
  11   1  14     1179.96     1338.09    137.06 o 
  13   1  14       56.54       92.26     76.78 o 
 -14   2  14      221.08      112.40    161.50 o 
 -12   2  14       46.16       -6.23     44.75 o 
 -10   2  14      592.61      563.15     59.57 o 
  -8   2  14      104.41      126.36     29.06 o 
  -6   2  14      132.49      113.27     22.95 o 
  -4   2  14      994.70     1067.44     34.14 o 
  -2   2  14      292.96      321.91     28.15 o 
   0   2  14     1406.00     1590.37     60.39 o 
   2   2  14       81.78      110.51     26.46 o 
   4   2  14      160.77      184.30     27.43 o 
   6   2  14     1409.96     1376.06     63.29 o 
   8   2  14      149.61      157.06     43.36 o 
  10   2  14      316.76      307.08     84.77 o 
  12   2  14      373.39      368.34     74.24 o 
  14   2  14        0.25        2.48    102.56 o 
 -13   3  14       20.11        6.44     69.34 o 
 -11   3  14        2.55       32.50     52.50 o 
  -9   3  14      116.94       89.15     45.34 o 
  -7   3  14      592.93      634.56     50.11 o 
  -5   3  14      106.52       83.19     21.23 o 
  -3   3  14      451.58      502.29     34.26 o 
  -1   3  14     3207.55     3686.83     79.20 o 
   1   3  14      681.91      583.32     50.49 o 
   3   3  14      279.64      347.53     42.98 o 
   5   3  14      556.78      587.60     50.50 o 
   7   3  14       41.20        3.22     30.49 o 
   9   3  14       29.18       31.91     54.28 o 
  11   3  14        6.93      -10.61     54.31 o 
  13   3  14      132.65      221.61    112.88 o 
 -14   4  14      246.51      342.15    154.93 o 
 -12   4  14       12.85      -34.54     76.95 o 
 -10   4  14       27.63       -1.67     59.77 o 
  -8   4  14     1097.80     1025.64     88.43 o 
  -6   4  14       52.55      -23.65     32.25 o 
  -4   4  14     2519.45     2485.99     96.57 o 
  -2   4  14       90.21       83.64     46.56 o 
   0   4  14     1681.70     1523.60     96.22 o 
   2   4  14       43.50       14.43     32.59 o 
   4   4  14     2092.25     2258.84    125.98 o 
   6   4  14     1113.80     1000.39     77.80 o 
   8   4  14     2028.80     2214.60    196.00 o 
  10   4  14        3.87       61.92     75.90 o 
  12   4  14      162.84       82.57     86.40 o 
 -11   5  14      286.43      288.51    100.26 o 
  -9   5  14      118.50       72.19     99.14 o 
  -7   5  14      184.16      118.85     72.60 o 
  -5   5  14     1761.04     1944.18    149.97 o 
  -3   5  14     1900.93     1970.27    115.25 o 
  -1   5  14     2477.42     2368.28    133.75 o 
   1   5  14      512.69      594.77     87.48 o 
   3   5  14       33.55       -2.90     39.56 o 
   5   5  14      548.86      564.38     69.09 o 
   7   5  14      804.92      772.46    124.99 o 
   9   5  14       17.64      -59.75     59.75 o 
  11   5  14       25.93      177.58    112.56 o 
 -10   6  14      237.05      328.88    134.43 o 
  -8   6  14      701.55      673.88    126.98 o 
  -6   6  14       41.28       48.87     73.62 o 
  -4   6  14     5775.90     5327.36    191.28 o 
  -2   6  14      229.42      218.49     59.57 o 
   0   6  14     3217.80     3054.31    160.98 o 
   2   6  14      262.15      254.99     95.00 o 
   4   6  14      511.41      472.86     71.54 o 
   6   6  14      239.82      170.03     90.67 o 
   8   6  14       44.96        8.67     74.97 o 
  10   6  14      286.87      465.47    157.59 o 
  -9   7  14       69.60       -5.99    120.81 o 
  -7   7  14      530.98      591.03    186.31 o 
  -5   7  14      277.44      389.40    198.61 o 
  -3   7  14        0.07       72.71     82.10 o 
  -1   7  14      472.38      557.11     91.30 o 
   1   7  14       70.04      137.67     88.69 o 
   3   7  14       54.72      174.77    117.42 o 
   5   7  14      134.59       72.10    126.67 o 
   7   7  14       27.96       41.42     75.21 o 
  -4   8  14       41.64       52.95     75.94 o 
  -2   8  14       42.88       -4.06     77.41 o 
   0   8  14        4.03     -132.53    153.38 o 
   2   8  14       91.53      106.88    102.92 o 
   4   8  14       53.45      107.78     87.87 o 
 -15   1  15      634.06      625.42    285.00 o 
 -13   1  15        0.28       26.10     56.83 o 
 -11   1  15     1157.30     1106.88     78.52 o 
  -9   1  15      127.05      159.46     28.12 o 
  -7   1  15       28.71       39.39     19.97 o 
  -5   1  15     3726.64     3523.23     74.87 o 
  -3   1  15     1338.37     1200.44     34.13 o 
  -1   1  15     1973.23     2015.93     51.66 o 
   1   1  15       22.51       28.61     20.11 o 
   3   1  15    10863.91    11376.50    144.49 o 
   5   1  15     2873.45     2850.77     92.01 o 
   7   1  15      457.81      384.65     56.40 o 
   9   1  15       23.31       40.71     45.78 o 
  11   1  15      434.83      360.87     94.67 o 
  13   1  15      155.65      128.56     83.45 o 
 -14   2  15      148.55      125.65    176.63 o 
 -12   2  15        8.61      -25.51     41.15 o 
 -10   2  15       55.16       94.88     47.31 o 
  -8   2  15      366.13      359.50     36.71 o 
  -6   2  15     3958.83     3982.79     88.41 o 
  -4   2  15       36.09       33.72     17.50 o 
  -2   2  15        1.15       -3.67     19.64 o 
   0   2  15     7083.09     6973.34     98.98 o 
   2   2  15     5375.94     5350.65    104.40 o 
   4   2  15     1014.42     1086.08     50.96 o 
   6   2  15      297.83      309.64     40.01 o 
   8   2  15       56.64       24.06     39.61 o 
  10   2  15     1623.55     1700.53    146.48 o 
  12   2  15       49.35       13.92     62.81 o 
  14   2  15       13.84      180.13    164.54 o 
 -13   3  15       75.36       59.52     95.20 o 
 -11   3  15       74.77       12.49     48.56 o 
  -9   3  15      321.28      468.55     61.59 o 
  -7   3  15      392.77      363.44     39.71 o 
  -5   3  15     2684.81     2725.11     59.61 o 
  -3   3  15     5589.74     5846.13     88.51 o 
  -1   3  15     5865.45     5819.54    115.89 o 
   1   3  15        6.62       30.64     26.37 o 
   3   3  15     2406.90     2315.70     83.99 o 
   5   3  15     1150.48     1066.31     65.35 o 
   7   3  15       16.93       63.42     46.32 o 
   9   3  15     1497.32     1637.13    153.94 o 
  11   3  15       14.74      -25.60     53.28 o 
  13   3  15      325.62      411.27    137.05 o 
 -12   4  15        7.25      -69.74     69.74 o 
 -10   4  15       53.91       86.66     87.34 o 
  -8   4  15      194.88      175.67     51.86 o 
  -6   4  15     1624.90     1698.47    102.49 o 
  -4   4  15      324.67      418.83     50.98 o 
  -2   4  15     2975.30     3126.01    172.83 o 
   0   4  15     1056.36     1087.78     88.83 o 
   2   4  15      305.02      287.02     48.67 o 
   4   4  15      451.58      504.77     60.35 o 
   6   4  15      880.57      913.31     75.21 o 
   8   4  15     2277.72     1772.36    178.92 o 
  10   4  15      644.32      572.46    115.58 o 
  12   4  15       95.33      219.62    186.04 o 
 -11   5  15        2.02       35.31     71.47 o 
  -9   5  15        2.12      -32.87     59.08 o 
  -7   5  15        0.14      -14.31     55.81 o 
  -5   5  15      503.09      528.43     73.62 o 
  -3   5  15      301.90      364.44     62.28 o 
  -1   5  15     1033.77     1195.46     91.05 o 
   1   5  15       20.74      -53.37     53.37 o 
   3   5  15       23.45       25.07     41.39 o 
   5   5  15      195.24      201.77     51.61 o 
   7   5  15     1194.07     1207.03    156.39 o 
   9   5  15      107.21       32.81    120.09 o 
  11   5  15        2.85       71.58     76.77 o 
 -10   6  15        0.11       60.03     83.66 o 
  -8   6  15       32.37      119.34     78.03 o 
  -6   6  15        3.26      -62.75     78.04 o 
  -4   6  15        2.08       44.21     55.22 o 
  -2   6  15       40.01       58.51     47.17 o 
   0   6  15      129.86      -13.45     61.14 o 
   2   6  15      703.29      727.95     82.14 o 
   4   6  15       41.52       97.28     52.76 o 
   6   6  15       47.25      192.48     95.00 o 
   8   6  15      154.89       14.66     76.91 o 
  10   6  15       22.05       35.91     82.55 o 
  -7   7  15      454.85      376.21    109.78 o 
  -5   7  15       26.54      112.34    164.56 o 
  -3   7  15        0.49      -70.25     70.25 o 
  -1   7  15      437.07      440.07     87.33 o 
   1   7  15       17.08      -13.67    148.43 o 
   3   7  15       11.31       85.62     58.24 o 
   5   7  15      134.29      109.85    120.73 o 
   7   7  15       10.09       64.53     79.82 o 
  -4   8  15       90.90      122.71    126.89 o 
  -2   8  15      437.23      345.22    106.16 o 
   0   8  15      290.57      473.81    162.29 o 
   2   8  15      313.14      348.97     84.85 o 
   4   8  15      591.25      856.44    154.87 o 
 -14   0  16        8.35        0.00    207.82 o 
 -12   0  16     1296.19      880.73    223.64 o 
 -10   0  16      751.53      590.21     84.11 o 
  -8   0  16      582.31      637.76     74.06 o 
  -6   0  16     6915.25     6850.70     98.64 o 
  -4   0  16     2025.94     1931.03     48.73 o 
  -2   0  16     1783.83     1922.31    110.10 o 
   0   0  16    13497.67    13256.08    202.15 o 
   2   0  16     4795.98     4477.75    123.95 o 
   4   0  16      289.82      200.48     57.24 o 
   6   0  16      332.89      448.49     83.19 o 
   8   0  16      805.79      851.66    104.38 o 
  10   0  16      117.53       83.76    107.28 o 
  12   0  16      137.21      424.73    137.41 o 
  14   0  16      665.12      514.48    157.88 o 
 -15   1  16      324.46      -47.50    229.58 o 
 -13   1  16      438.04      193.45    131.31 o 
 -11   1  16        9.54       15.63     33.23 o 
  -9   1  16      539.37      695.97     45.81 o 
  -7   1  16     1282.56     1289.16     68.24 o 
  -5   1  16     1159.15     1278.36     54.68 o 
  -3   1  16    14355.97    14062.59    120.45 o 
  -1   1  16       37.02       30.22     17.39 o 
   1   1  16    12763.24    13404.76    155.39 o 
   3   1  16     2399.13     2721.10     76.53 o 
   5   1  16        9.97       25.88     32.46 o 
   7   1  16      233.67      165.84     45.93 o 
   9   1  16      217.39      105.48     53.22 o 
  11   1  16     3069.65     3021.64    199.51 o 
  13   1  16       13.69       28.22     73.27 o 
 -14   2  16      426.55      597.00    213.02 o 
 -12   2  16      131.99       86.21     61.86 o 
 -10   2  16        3.76      -15.78     37.45 o 
  -8   2  16       96.89      148.58     27.99 o 
  -6   2  16        3.51       10.72     27.60 o 
  -4   2  16     5373.33     5325.93     80.26 o 
  -2   2  16      587.01      623.41     32.98 o 
   0   2  16      138.35      147.22     24.53 o 
   2   2  16     2650.29     2603.75     83.77 o 
   4   2  16      315.77      343.23     37.24 o 
   6   2  16       64.00       68.01     37.59 o 
   8   2  16      988.37      913.61     69.37 o 
  10   2  16       48.18        5.16     63.26 o 
  12   2  16      726.29      741.49    122.84 o 
  14   2  16        8.99      100.26     69.24 o 
 -13   3  16        1.37       67.41     78.50 o 
 -11   3  16       13.73        2.51     59.13 o 
  -9   3  16      192.60      226.57     52.58 o 
  -7   3  16        2.22        2.82     28.89 o 
  -5   3  16     1189.63     1137.05     45.82 o 
  -3   3  16     5679.28     5648.38    116.78 o 
  -1   3  16      141.98      100.31    168.23 o 
   1   3  16      560.65      715.35     73.70 o 
   3   3  16      618.27      569.57     54.97 o 
   5   3  16       30.93       25.82     30.69 o 
   7   3  16       32.12       34.14     38.35 o 
   9   3  16      123.94      183.06     63.23 o 
  11   3  16       95.10       96.52     70.99 o 
  13   3  16        3.66       99.01    161.39 o 
 -12   4  16      146.71       26.32    115.09 o 
 -10   4  16      247.72      352.89     93.36 o 
  -8   4  16      169.77      185.90     55.48 o 
  -6   4  16      634.56      626.29     53.65 o 
  -4   4  16       70.71       38.35     32.42 o 
  -2   4  16     1041.05     1016.25     76.74 o 
   0   4  16     1746.12     1625.51    128.26 o 
   2   4  16      272.12      244.33     59.42 o 
   4   4  16     2437.53     2536.68    121.09 o 
   6   4  16       58.69       96.99     43.43 o 
   8   4  16      492.36      552.03    109.78 o 
  10   4  16        3.90      -16.68    126.23 o 
  12   4  16       49.10      184.71    126.27 o 
 -11   5  16       42.02       65.88     71.61 o 
  -9   5  16      537.06      725.36    119.12 o 
  -7   5  16       14.86       -6.14     62.09 o 
  -5   5  16       45.91       68.23     50.09 o 
  -3   5  16      626.56      565.65     70.28 o 
  -1   5  16      231.55      160.97     49.06 o 
   1   5  16      583.56      712.36     88.70 o 
   3   5  16       11.80      -21.09     46.36 o 
   5   5  16      888.84      808.32     79.18 o 
   7   5  16      230.64       83.01     69.93 o 
   9   5  16       14.16      -31.67    125.96 o 
  11   5  16      127.49      169.85     90.55 o 
 -10   6  16       41.78      209.68    138.57 o 
  -8   6  16     3586.89     3344.17    345.52 o 
  -6   6  16        7.66       50.99     66.56 o 
  -4   6  16     1975.90     2124.51    152.22 o 
  -2   6  16      617.18      534.73     75.17 o 
   0   6  16      146.73       10.09    120.73 o 
   2   6  16     1242.45     1407.54    108.72 o 
   4   6  16      130.40      130.02     54.56 o 
   6   6  16        3.41      210.62     97.97 o 
   8   6  16       20.84       -2.16    125.68 o 
  10   6  16       51.62      140.30     96.15 o 
  -7   7  16      788.57      803.86    183.41 o 
  -5   7  16       89.25      -26.46    183.51 o 
  -3   7  16       10.69       11.08     59.54 o 
  -1   7  16       28.67       20.89     53.25 o 
   1   7  16      215.30      254.06     91.31 o 
   3   7  16       62.99      180.89     66.52 o 
   5   7  16       64.84       66.36     76.52 o 
   7   7  16       73.39       54.16     81.75 o 
  -4   8  16       96.69      128.17    111.14 o 
  -2   8  16        3.80      -39.62    131.09 o 
   0   8  16       16.40      106.88    104.90 o 
   2   8  16      286.05      234.12     82.90 o 
 -15   1  17     1075.83      615.52    310.73 o 
 -13   1  17        0.80      -38.60    112.70 o 
 -11   1  17        0.79        2.59     31.86 o 
  -9   1  17      277.15      395.36     47.65 o 
  -7   1  17      290.98      347.88     40.91 o 
  -5   1  17      295.67      384.77     34.06 o 
  -3   1  17     1923.75     2012.89     45.01 o 
  -1   1  17     5456.76     5853.36     88.08 o 
   1   1  17     9751.81    10628.08    139.03 o 
   3   1  17      322.03      262.10     34.56 o 
   5   1  17      349.06      396.71     50.30 o 
   7   1  17      135.21       74.41     55.67 o 
   9   1  17      442.31      536.35     69.61 o 
  11   1  17     1198.41     1419.88    146.21 o 
  13   1  17       12.01       63.58     75.45 o 
 -14   2  17      119.47       83.57    165.30 o 
 -12   2  17       31.20       33.85     42.11 o 
 -10   2  17      629.46      451.71     64.28 o 
  -8   2  17      167.04      185.88     26.91 o 
  -6   2  17     2786.33     2797.42     93.34 o 
  -4   2  17      136.42      155.64     23.19 o 
  -2   2  17     3867.31     3719.49     67.94 o 
   0   2  17     2951.93     3232.82     71.42 o 
   2   2  17      916.46      909.90     55.48 o 
   4   2  17      340.39      316.51     38.30 o 
   6   2  17     1229.77     1378.63     98.38 o 
   8   2  17        1.59       81.64     49.67 o 
  10   2  17       30.96      -12.49     53.78 o 
  12   2  17      315.95      207.43     78.56 o 
  14   2  17      245.23      368.16    110.26 o 
 -13   3  17       20.57       23.10     74.77 o 
 -11   3  17       41.36       43.20     55.28 o 
  -9   3  17       91.98       32.13     43.60 o 
  -7   3  17      209.71      252.51     44.40 o 
  -5   3  17     3254.61     3256.61     94.23 o 
  -3   3  17      231.37      297.53     29.65 o 
  -1   3  17     3041.29     3231.70     92.91 o 
   1   3  17     1381.04     1266.52     80.12 o 
   3   3  17      468.89      420.99     48.10 o 
   5   3  17     2368.47     2260.13    122.33 o 
   7   3  17        5.62       33.61     36.76 o 
   9   3  17        2.22       14.77     59.87 o 
  11   3  17        3.25       17.69     85.13 o 
  13   3  17       72.37       78.91     76.84 o 
 -12   4  17        0.71       89.24     75.70 o 
 -10   4  17       34.54      -19.03     55.60 o 
  -8   4  17      215.57      257.53     57.36 o 
  -6   4  17      265.45      335.84     47.24 o 
  -4   4  17     1598.48     1574.91     84.10 o 
  -2   4  17      969.25      882.19     71.50 o 
   0   4  17     2075.67     1799.94    100.12 o 
   2   4  17      102.55       83.70     47.42 o 
   4   4  17     7718.11     7742.49    230.25 o 
   6   4  17      228.22      218.00     50.62 o 
   8   4  17      302.14      344.35    100.17 o 
  10   4  17      701.49      833.95    139.51 o 
  12   4  17       71.76      164.37     89.42 o 
 -11   5  17      168.44       85.39    117.49 o 
  -9   5  17       10.60       -4.40    131.18 o 
  -7   5  17        0.16      -33.59     53.11 o 
  -5   5  17       52.94       44.86     53.99 o 
  -3   5  17      573.94      472.28     65.36 o 
  -1   5  17      102.99       84.94     59.75 o 
   1   5  17      401.02      369.21     58.97 o 
   3   5  17     3850.51     3900.83    143.48 o 
   5   5  17      665.67      668.23     86.56 o 
   7   5  17       33.97      168.23    132.60 o 
   9   5  17       52.40       67.25     97.51 o 
  11   5  17        9.58       10.17     79.84 o 
 -10   6  17       72.27      111.94    126.22 o 
  -8   6  17      447.40      499.98    114.42 o 
  -6   6  17        0.31      -10.74     62.86 o 
  -4   6  17       16.20      -35.71     38.31 o 
  -2   6  17      527.71      569.38     78.11 o 
   0   6  17       36.42       46.86     86.09 o 
   2   6  17       30.57      -31.61     41.11 o 
   4   6  17      378.45      361.44     75.87 o 
   6   6  17        2.23      -57.33     63.24 o 
   8   6  17       96.63       64.18    102.92 o 
  -7   7  17      562.84      518.65    111.90 o 
  -5   7  17        9.25        2.28     86.81 o 
  -3   7  17       32.30      -29.30     54.96 o 
  -1   7  17       56.10      -24.74     70.43 o 
   1   7  17       63.69      -26.41     72.02 o 
   3   7  17      202.80      188.56     66.61 o 
   5   7  17        6.23      143.01     82.56 o 
   7   7  17       17.76       26.13     75.81 o 
  -4   8  17      165.65      134.32     77.28 o 
  -2   8  17      288.91      198.34     84.10 o 
   0   8  17      216.52      172.19    124.69 o 
   2   8  17        0.48       35.21     59.94 o 
 -14   0  18        8.31     -164.27    164.27 o 
 -12   0  18       40.62       67.29    162.29 o 
 -10   0  18      402.82      536.90     98.96 o 
  -8   0  18      141.38      171.49     31.90 o 
  -6   0  18      183.39      193.36     35.70 o 
  -4   0  18      409.41      463.07     30.00 o 
  -2   0  18     2576.64     2717.67     74.89 o 
   0   0  18     8630.03     9435.98    168.59 o 
   2   0  18        5.99       -8.00     28.51 o 
   4   0  18       67.00      140.22     49.08 o 
   6   0  18      214.86      237.06     69.30 o 
   8   0  18      562.88      613.44    102.46 o 
  10   0  18     1450.82     1528.41    212.54 o 
  12   0  18       50.54       21.87    102.10 o 
  14   0  18       12.42      146.25    207.82 o 
 -15   1  18      254.89      281.04    271.15 o 
 -13   1  18      366.22      392.86    142.50 o 
 -11   1  18      920.60      795.62     65.80 o 
  -9   1  18      265.64      229.33     28.87 o 
  -7   1  18       41.18       -1.18     26.79 o 
  -5   1  18      342.86      337.31     27.73 o 
  -3   1  18       28.72        2.28     14.50 o 
  -1   1  18    10462.12    11459.39    129.23 o 
   1   1  18    11321.75    11562.98    148.97 o 
   3   1  18      717.62      697.78     47.34 o 
   5   1  18     1604.69     1606.92     78.40 o 
   7   1  18       89.99       85.97     45.83 o 
   9   1  18      146.59       77.26     62.36 o 
  11   1  18     2678.43     3070.87    205.26 o 
  13   1  18        3.24       94.08     92.66 o 
 -14   2  18      178.57      136.56    233.54 o 
 -12   2  18       44.75      -41.16     41.16 o 
 -10   2  18      102.61       39.78     43.13 o 
  -8   2  18      167.00      187.48     43.45 o 
  -6   2  18       25.15       14.28     34.86 o 
  -4   2  18     2187.18     2326.91     64.10 o 
  -2   2  18      225.98      264.08     26.21 o 
   0   2  18      102.24      146.14     26.13 o 
   2   2  18     2525.54     2243.43     85.55 o 
   4   2  18       15.03       14.33     31.50 o 
   6   2  18        0.04      -35.27     35.27 o 
   8   2  18      159.33      220.15     65.91 o 
  10   2  18       91.05       33.26     56.27 o 
  12   2  18      545.56      639.55    108.05 o 
 -13   3  18        6.52       51.18    168.42 o 
 -11   3  18      178.95       71.00     59.19 o 
  -9   3  18       33.38        3.11     40.09 o 
  -7   3  18       10.03        6.82     34.58 o 
  -5   3  18      148.98      174.82     24.47 o 
  -3   3  18        2.50       -4.92     22.60 o 
  -1   3  18       80.74       93.04     41.77 o 
   1   3  18       62.49       45.96     27.34 o 
   3   3  18       77.28       47.89     32.64 o 
   5   3  18       23.87       40.45     33.88 o 
   7   3  18       28.03       93.62     46.05 o 
   9   3  18       97.43       85.11     57.39 o 
  11   3  18       96.19      105.58     60.73 o 
  13   3  18        8.61       31.08     70.22 o 
 -12   4  18       75.36      236.62    149.54 o 
 -10   4  18        7.53       54.46     63.95 o 
  -8   4  18      495.47      548.26     74.90 o 
  -6   4  18      275.09      340.78     48.05 o 
  -4   4  18      344.50      389.14     41.63 o 
  -2   4  18      276.94      216.24     44.27 o 
   0   4  18      916.19      875.05     73.76 o 
   2   4  18      399.15      401.97     58.04 o 
   4   4  18     3887.44     3842.41    163.69 o 
   6   4  18        0.06      -12.16     36.58 o 
   8   4  18      143.43      277.11    110.84 o 
  10   4  18        0.01      -91.45     91.45 o 
  12   4  18      107.59      159.76     88.50 o 
 -11   5  18      139.86      239.15     91.93 o 
  -9   5  18      178.55      174.29     83.23 o 
  -7   5  18      389.64      603.35    103.58 o 
  -5   5  18      154.64      149.20     83.70 o 
  -3   5  18       12.54       32.33     43.14 o 
  -1   5  18      521.68      355.75     69.70 o 
   1   5  18     1506.81     1413.27    102.47 o 
   3   5  18     1350.82     1430.94    121.70 o 
   5   5  18      215.60      163.17     52.14 o 
   7   5  18      142.71       43.23     69.80 o 
   9   5  18      232.89      231.63     96.53 o 
  11   5  18      203.20      110.36     90.22 o 
 -10   6  18       19.12      -22.41     83.82 o 
  -8   6  18     2104.26     2014.32    189.44 o 
  -6   6  18       81.79       34.12     64.93 o 
  -4   6  18      277.30      226.81     53.74 o 
  -2   6  18      379.39      281.36    136.75 o 
   0   6  18      534.36      562.07    104.70 o 
   2   6  18      134.25      157.87     57.62 o 
   4   6  18       31.44      -41.12     45.56 o 
   6   6  18      282.02      248.43     96.35 o 
   8   6  18       85.91      227.07     99.54 o 
  -7   7  18       68.73       89.35    187.13 o 
  -5   7  18       58.07      -69.06     69.06 o 
  -3   7  18        0.42      -34.48     47.21 o 
  -1   7  18      282.15      442.34    214.74 o 
   1   7  18       30.49       70.44     55.76 o 
   3   7  18       56.39      114.60     64.53 o 
   5   7  18       35.02      102.90    212.77 o 
   7   7  18       89.51      -15.16     80.02 o 
  -2   8  18       65.12      -84.30    103.91 o 
   0   8  18        1.54      195.94    108.86 o 
   2   8  18      348.87      456.06     93.12 o 
 -15   1  19      531.67      235.52    265.21 o 
 -13   1  19       66.13      219.71    257.29 o 
 -11   1  19       38.76       29.57     34.99 o 
  -9   1  19      142.40      112.88     36.28 o 
  -7   1  19       71.36       88.22     31.12 o 
  -5   1  19      168.05      161.99     30.41 o 
  -3   1  19       64.87      102.21     26.07 o 
  -1   1  19     9880.15    10015.35    122.40 o 
   1   1  19      382.69      356.78     34.58 o 
   3   1  19      622.73      619.17     47.54 o 
   5   1  19      188.09      220.25     43.85 o 
   7   1  19      266.59      308.57     88.91 o 
   9   1  19      773.87      669.86    118.56 o 
  11   1  19      682.86      880.99    122.81 o 
  13   1  19       61.33      116.69     95.68 o 
 -14   2  19        1.08     -180.11    180.11 o 
 -12   2  19       19.80      -61.13     61.13 o 
 -10   2  19      285.84      340.35     54.20 o 
  -8   2  19      122.52       99.16     37.78 o 
  -6   2  19       24.26        1.31     30.78 o 
  -4   2  19     1317.53     1243.78     60.33 o 
  -2   2  19      992.83     1070.35     44.03 o 
   0   2  19     2604.78     2595.66     75.76 o 
   2   2  19     1874.45     1750.98     88.81 o 
   4   2  19       32.43       14.84     35.75 o 
   6   2  19     3005.32     2945.46    110.56 o 
   8   2  19      147.27        6.18     55.61 o 
  10   2  19        0.72      -18.71     81.13 o 
  12   2  19      111.15      211.55    111.41 o 
 -13   3  19       58.60       99.76    103.50 o 
 -11   3  19       42.62      -18.70     89.99 o 
  -9   3  19      319.12      308.59     70.44 o 
  -7   3  19     1536.99     1488.77     92.92 o 
  -5   3  19     2491.25     2427.85     72.13 o 
  -3   3  19        0.10        8.37     24.51 o 
  -1   3  19      468.34      411.42     46.99 o 
   1   3  19     2541.91     2454.30    113.59 o 
   3   3  19      397.77      540.18     76.78 o 
   5   3  19      935.38      968.58     74.15 o 
   7   3  19       59.31       15.59     37.93 o 
   9   3  19      340.03      422.72     68.00 o 
  11   3  19       23.91      -39.66     52.79 o 
  13   3  19       97.10      114.03     75.07 o 
 -12   4  19      140.34      178.90     90.55 o 
 -10   4  19      289.08      242.20     79.35 o 
  -8   4  19      170.05      163.82     57.99 o 
  -6   4  19      941.32      945.35     65.49 o 
  -4   4  19      582.55      548.45     47.27 o 
  -2   4  19        0.17      -38.08     38.08 o 
   0   4  19       29.86       15.38     34.25 o 
   2   4  19      431.62      411.89     69.48 o 
   4   4  19     5990.69     5774.10    162.62 o 
   6   4  19     1012.12      908.50    134.83 o 
   8   4  19      138.33       65.71     72.46 o 
  10   4  19       41.49       30.93    108.99 o 
  12   4  19        8.40       -3.84     82.16 o 
 -11   5  19        5.73      -60.93     88.54 o 
  -9   5  19       98.77       85.82    106.07 o 
  -7   5  19        0.55      -54.64     54.64 o 
  -5   5  19       13.10       51.73     51.42 o 
  -3   5  19        1.75      -28.73     36.46 o 
  -1   5  19      196.48      226.01     72.51 o 
   1   5  19      759.03      665.15     75.17 o 
   3   5  19     2498.53     2362.89    137.97 o 
   5   5  19      515.08      506.99     70.37 o 
   7   5  19        3.86       45.29     71.80 o 
   9   5  19       26.69       45.32     83.12 o 
 -10   6  19       18.72       32.81     81.41 o 
  -8   6  19       31.21      124.01     85.21 o 
  -6   6  19        7.64      -59.77     59.77 o 
  -4   6  19       28.11       27.58     39.28 o 
  -2   6  19     1328.16     1215.89    112.85 o 
   0   6  19       98.90      -27.71     60.18 o 
   2   6  19        9.11      -26.26     78.84 o 
   4   6  19      212.09      216.03     69.66 o 
   6   6  19       42.46       31.62     79.73 o 
   8   6  19      102.47      145.82     91.74 o 
  -7   7  19      136.74      117.74    164.44 o 
  -5   7  19      188.03      214.24    103.71 o 
  -3   7  19      136.19      146.84     68.95 o 
  -1   7  19        7.28      -31.06     68.79 o 
   1   7  19      226.78      178.85     73.99 o 
   3   7  19       41.52      123.18     84.32 o 
   5   7  19       59.73      203.03     98.48 o 
   0   8  19      412.73      663.02    164.27 o 
 -14   0  20       26.01     -146.46    166.25 o 
 -12   0  20       65.24      -27.71    128.65 o 
 -10   0  20      833.07      748.82     91.50 o 
  -8   0  20      404.35      543.38     79.11 o 
  -6   0  20        3.50      -30.26     56.31 o 
  -4   0  20     2619.45     2889.09     66.29 o 
  -2   0  20    11488.51    11426.29    152.09 o 
   0   0  20      321.00      438.95     60.43 o 
   2   0  20      898.53      897.31     71.32 o 
   4   0  20     1966.25     2078.47    125.19 o 
   6   0  20       26.14      -49.47     81.15 o 
   8   0  20     1885.66     1780.42    226.78 o 
  10   0  20     1500.42     1771.36    226.79 o 
  12   0  20       80.70      322.06    133.28 o 
 -13   1  20      219.98      178.35    128.77 o 
 -11   1  20      729.75      681.34     84.83 o 
  -9   1  20       86.88       72.46     36.02 o 
  -7   1  20     1424.63     1454.67     66.92 o 
  -5   1  20       20.69       43.62     18.28 o 
  -3   1  20     6819.24     6816.45    120.33 o 
  -1   1  20     2247.34     2314.93     64.55 o 
   1   1  20      667.79      600.90     41.93 o 
   3   1  20     1392.14     1417.41     81.71 o 
   5   1  20      277.61      328.80     59.97 o 
   7   1  20     6228.10     5644.53    221.45 o 
   9   1  20       48.78      -51.97     61.69 o 
  11   1  20      726.96      675.08    114.33 o 
  13   1  20       17.89      152.36     96.94 o 
 -14   2  20       12.72      -15.84    219.68 o 
 -12   2  20       65.53      134.77     73.14 o 
 -10   2  20       43.51       -4.91     51.13 o 
  -8   2  20      203.49      191.35     45.61 o 
  -6   2  20      286.55      312.88     48.75 o 
  -4   2  20       82.06       73.60     23.68 o 
  -2   2  20      223.77      208.13     25.82 o 
   0   2  20     1086.40     1117.53     57.39 o 
   2   2  20       62.74       48.83     29.38 o 
   4   2  20     1148.39     1084.67     98.87 o 
   6   2  20      671.73      787.33     71.90 o 
   8   2  20     2588.43     2412.23    144.34 o 
  10   2  20       61.79       88.13     95.99 o 
  12   2  20      125.32       43.63     78.84 o 
 -13   3  20        1.22      -73.23     92.11 o 
 -11   3  20       53.40      -17.03     73.70 o 
  -9   3  20      278.69      292.88     55.78 o 
  -7   3  20      737.11      770.46     72.51 o 
  -5   3  20      615.86      611.17     44.18 o 
  -3   3  20      169.86      163.63     38.00 o 
  -1   3  20      416.62      545.98     60.63 o 
   1   3  20     1693.78     1773.55     98.84 o 
   3   3  20      180.42      141.69     39.59 o 
   5   3  20      613.07      590.79     69.71 o 
   7   3  20       86.40       30.17     38.08 o 
   9   3  20       17.13       83.20     49.80 o 
  11   3  20        1.10       44.43     63.26 o 
 -12   4  20       22.20      -10.12     65.95 o 
 -10   4  20      186.28      177.77     74.60 o 
  -8   4  20       89.72      120.72     52.36 o 
  -6   4  20      906.79      818.34     62.43 o 
  -4   4  20      545.25      546.53     56.67 o 
  -2   4  20      392.97      558.53    140.52 o 
   0   4  20     2609.65     2454.95    127.13 o 
   2   4  20        1.43        7.89     39.13 o 
   4   4  20        0.87        3.42     37.48 o 
   6   4  20      121.21      160.34     51.87 o 
   8   4  20      445.20      536.37    116.45 o 
  10   4  20       36.54      -51.92    156.63 o 
 -11   5  20       59.09      135.18     90.13 o 
  -9   5  20        5.52       94.60     84.34 o 
  -7   5  20      677.87      733.75    116.65 o 
  -5   5  20        1.44      -18.36     44.57 o 
  -3   5  20      501.22      501.87     60.86 o 
  -1   5  20        6.77       -9.26     50.12 o 
   1   5  20      841.09      714.09    107.13 o 
   3   5  20       81.15      236.31     53.20 o 
   5   5  20        0.82      -40.68     54.84 o 
   7   5  20      294.71      312.88    178.13 o 
   9   5  20      399.28      546.91    130.40 o 
 -10   6  20        7.55      115.33     89.85 o 
  -8   6  20     1325.41     1350.20    185.11 o 
  -6   6  20      252.50      267.41     95.22 o 
  -4   6  20      110.15       76.31     47.19 o 
  -2   6  20      768.13      855.80    126.67 o 
   0   6  20        0.12       14.27     41.09 o 
   2   6  20      641.82      744.13     87.33 o 
   4   6  20       80.07       92.74     60.67 o 
   6   6  20      160.11      277.01    103.96 o 
   8   6  20      582.50      813.31    149.79 o 
  -7   7  20        1.66      -88.70    192.97 o 
  -5   7  20        0.55      -76.03     76.03 o 
  -3   7  20       85.29       36.90     55.53 o 
  -1   7  20      272.01      322.19     98.71 o 
   1   7  20        0.64      -19.54     61.63 o 
   3   7  20      265.44      290.58     81.48 o 
   5   7  20       14.55      -50.13     71.57 o 
 -13   1  21      204.98      176.30    123.71 o 
 -11   1  21       11.82       -3.47     52.74 o 
  -9   1  21      252.39      288.21     44.88 o 
  -7   1  21      306.71      295.95     33.78 o 
  -5   1  21     2377.23     2267.18     64.59 o 
  -3   1  21     1945.35     2197.48     66.13 o 
  -1   1  21      707.42      802.77     44.27 o 
   1   1  21     3857.69     3952.41    102.60 o 
   3   1  21       53.14       88.48     39.05 o 
   5   1  21       87.58      130.19     51.87 o 
   7   1  21     2897.71     2834.67    159.79 o 
   9   1  21      184.33      142.47     79.59 o 
  11   1  21      271.74      341.15     92.62 o 
  13   1  21      148.05      335.97    172.96 o 
 -14   2  21      152.24      344.38    239.48 o 
 -12   2  21       41.18       16.72     67.05 o 
 -10   2  21      677.10      648.18     67.60 o 
  -8   2  21      851.81      972.90    122.56 o 
  -6   2  21     1188.11     1204.30     79.04 o 
  -4   2  21       21.41       29.18     25.97 o 
  -2   2  21      837.37      967.17     50.08 o 
   0   2  21      620.60      587.59     43.66 o 
   2   2  21     2631.02     2658.69     99.69 o 
   4   2  21      153.06      228.49     54.01 o 
   6   2  21     1105.94     1046.46     87.14 o 
   8   2  21     2249.85     2408.83    144.36 o 
  10   2  21     1035.11     1125.61    123.76 o 
  12   2  21      338.98      356.35     89.44 o 
 -13   3  21       75.99      -50.80    110.41 o 
 -11   3  21        4.25      -49.34     49.34 o 
  -9   3  21     1447.39     1268.50     91.16 o 
  -7   3  21      105.01      144.30     48.79 o 
  -5   3  21     1340.80     1507.51     78.83 o 
  -3   3  21     2113.02     2058.16     91.61 o 
  -1   3  21      526.81      521.17     53.10 o 
   1   3  21     4206.39     3962.66    121.36 o 
   3   3  21      743.53      738.51     64.96 o 
   5   3  21      818.35      792.35    103.98 o 
   7   3  21      329.75      262.28     65.12 o 
   9   3  21      419.59      382.77     69.70 o 
  11   3  21      115.37      158.60     72.03 o 
 -12   4  21      237.94      -89.33    114.18 o 
 -10   4  21      212.72      231.86     73.70 o 
  -8   4  21      805.55      766.27    104.47 o 
  -6   4  21       34.82       65.24     43.19 o 
  -4   4  21     1416.50     1573.84     89.02 o 
  -2   4  21      504.45      423.04     64.20 o 
   0   4  21     6987.27     7007.77    173.20 o 
   2   4  21       92.81       50.08     42.36 o 
   4   4  21       57.09       65.45     45.31 o 
   6   4  21     2944.36     2600.53    133.68 o 
   8   4  21        0.27      -14.59    110.84 o 
  10   4  21       82.32      -16.07     88.58 o 
 -11   5  21       31.81      -37.15    129.58 o 
  -9   5  21        5.72       72.70     92.71 o 
  -7   5  21      133.41       88.06     69.91 o 
  -5   5  21       46.45      114.37     55.16 o 
  -3   5  21      407.76      365.78     55.66 o 
  -1   5  21     1436.36     1322.50     98.66 o 
   1   5  21      411.23      480.40     68.85 o 
   3   5  21      207.74      127.91     47.94 o 
   5   5  21      247.34      326.88     64.15 o 
   7   5  21      108.03       39.91     75.12 o 
   9   5  21       17.94        4.26    124.69 o 
  -8   6  21        2.07      -21.57     66.51 o 
  -6   6  21      115.07      156.27     83.44 o 
  -4   6  21        9.13        9.00     45.91 o 
  -2   6  21        8.92      -35.01     57.00 o 
   0   6  21      377.80      379.37     72.74 o 
   2   6  21       49.81       67.78     49.18 o 
   4   6  21      320.80      188.86     70.01 o 
   6   6  21        4.21      -59.00    135.57 o 
   8   6  21        0.06      -42.80     75.80 o 
  -5   7  21       97.03      119.10    103.91 o 
  -3   7  21      283.68      380.24     83.69 o 
  -1   7  21      394.11      505.12    287.97 o 
   1   7  21        9.43      -46.07     57.99 o 
   3   7  21      169.87      202.04     75.78 o 
   5   7  21        4.25       30.08     83.69 o 
 -14   0  22       43.13     -110.84    174.17 o 
 -12   0  22       13.41     -100.94    130.63 o 
 -10   0  22      714.06      598.35     90.71 o 
  -8   0  22      239.15      153.99     60.24 o 
  -6   0  22     3237.10     3145.88    109.49 o 
  -4   0  22     8852.61     9122.37    134.39 o 
  -2   0  22      609.71      641.06     52.62 o 
   0   0  22     2194.43     2014.82    119.67 o 
   2   0  22      144.64      156.29     54.36 o 
   4   0  22     4695.45     4406.58    168.54 o 
   6   0  22       35.39      -55.41     93.02 o 
   8   0  22      123.58        7.34    114.14 o 
  10   0  22      220.35      331.15    128.25 o 
  12   0  22       11.91      100.12    212.77 o 
 -13   1  22        6.84      -97.08    104.61 o 
 -11   1  22      148.24      221.45     67.70 o 
  -9   1  22      140.93      177.64     39.54 o 
  -7   1  22      137.54      155.16     29.13 o 
  -5   1  22     4847.50     5056.21     99.76 o 
  -3   1  22     2670.42     2867.21     70.39 o 
  -1   1  22     3022.59     3126.13    123.92 o 
   1   1  22        9.52       85.45     33.16 o 
   3   1  22        0.83       -6.77     40.66 o 
   5   1  22      409.28      489.08     69.82 o 
   7   1  22     5223.25     4986.46    162.51 o 
   9   1  22      525.04      708.25    115.18 o 
  11   1  22      110.59      157.84    100.34 o 
  13   1  22        0.98       59.33    182.39 o 
 -14   2  22       49.34       96.98    209.80 o 
 -12   2  22       33.43       47.84     69.34 o 
 -10   2  22       16.94       -5.38     38.43 o 
  -8   2  22     1282.33     1504.48     92.50 o 
  -6   2  22      668.75      782.61     60.46 o 
  -4   2  22       38.76       40.40     28.72 o 
  -2   2  22      690.11      728.48     44.74 o 
   0   2  22      239.55      194.57     33.05 o 
   2   2  22      192.70      146.57     36.61 o 
   4   2  22     1543.00     1564.45    121.67 o 
   6   2  22      349.49      417.49     63.91 o 
   8   2  22     3119.28     3484.70    239.92 o 
  10   2  22       45.56       19.97     69.46 o 
  12   2  22       14.63      127.02     80.37 o 
 -13   3  22       11.12      -59.55    106.09 o 
 -11   3  22       70.47       71.91     97.98 o 
  -9   3  22       42.69       93.79     47.63 o 
  -7   3  22      298.88      379.97     75.13 o 
  -5   3  22       50.81      -17.33     29.89 o 
  -3   3  22      425.14      462.37     44.38 o 
  -1   3  22      133.31      135.70     38.04 o 
   1   3  22      297.45      334.47     43.44 o 
   3   3  22       73.24      148.17     41.63 o 
   5   3  22        0.44      -34.52     34.52 o 
   7   3  22      175.16      299.48     61.56 o 
   9   3  22        0.26       22.10     49.38 o 
  11   3  22      375.42      345.29     90.27 o 
 -12   4  22       62.08      -26.83    113.90 o 
 -10   4  22      328.19      258.27    126.84 o 
  -8   4  22       21.79       56.86     54.96 o 
  -6   4  22      540.35      629.40     74.10 o 
  -4   4  22      200.47      251.59     46.15 o 
  -2   4  22      307.14      240.69     44.89 o 
   0   4  22     2511.29     2427.66    124.97 o 
   2   4  22       75.05      116.70     46.35 o 
   4   4  22      946.61      941.10     87.37 o 
   6   4  22      100.33      108.65     49.14 o 
   8   4  22      243.19      306.94    119.74 o 
  10   4  22        0.90      -83.03    158.63 o 
 -11   5  22      129.11      133.07    123.51 o 
  -9   5  22       48.74       19.83     75.05 o 
  -7   5  22       40.44       77.23     64.54 o 
  -5   5  22     1259.18     1455.90    116.75 o 
  -3   5  22     1279.24     1295.74    120.97 o 
  -1   5  22       76.81       63.73     48.84 o 
   1   5  22     1161.04     1109.63     95.32 o 
   3   5  22      468.60      381.82     65.42 o 
   5   5  22     2019.15     1835.89    122.71 o 
   7   5  22      423.17      755.23    144.23 o 
   9   5  22      528.38      739.46    258.28 o 
  -8   6  22       59.69       96.32    123.00 o 
  -6   6  22     1004.41      963.15    134.16 o 
  -4   6  22       84.99      -10.13     58.41 o 
  -2   6  22       54.99      108.52     64.97 o 
   0   6  22      442.31      484.15     90.56 o 
   2   6  22        1.25      -19.79     45.95 o 
   4   6  22      305.39      285.23     77.25 o 
   6   6  22       13.78      131.62     88.90 o 
   8   6  22      392.80      292.49    111.70 o 
  -5   7  22      165.83      114.72    101.93 o 
  -3   7  22        0.01      -39.59    180.11 o 
  -1   7  22      186.18      265.63    106.00 o 
   1   7  22        4.20       73.48    164.26 o 
   3   7  22       68.27       47.59     66.65 o 
   5   7  22      108.96       22.20     88.07 o 
 -13   1  23       50.87       -4.03    181.09 o 
 -11   1  23       19.21       22.46     54.58 o 
  -9   1  23      174.76      136.53     46.33 o 
  -7   1  23      151.23      147.79     37.53 o 
  -5   1  23      963.41     1039.58     57.68 o 
  -3   1  23       36.43       50.28     16.71 o 
  -1   1  23      133.63      140.98     34.57 o 
   1   1  23       49.23       64.21     31.93 o 
   3   1  23      432.46      464.38     82.85 o 
   5   1  23       64.89      -13.21     49.18 o 
   7   1  23     3064.81     2993.49    145.37 o 
   9   1  23       30.25       85.49    138.55 o 
  11   1  23      215.25      232.58    142.97 o 
  13   1  23      105.21      158.51    132.44 o 
 -14   2  23       31.88     -180.11    180.11 o 
 -12   2  23        1.62      -63.46     63.46 o 
 -10   2  23        0.54       -5.89     64.38 o 
  -8   2  23      517.37      566.31     63.70 o 
  -6   2  23      101.04       93.53     33.20 o 
  -4   2  23      771.22      734.11     54.98 o 
  -2   2  23      173.60      173.29     30.64 o 
   0   2  23      322.10      267.56     39.95 o 
   2   2  23     3358.81     3345.33    108.92 o 
   4   2  23     1448.53     1472.96    178.83 o 
   6   2  23       22.27      -15.10     46.27 o 
   8   2  23      799.77      755.58    106.16 o 
  10   2  23      363.06      207.05    113.35 o 
  12   2  23       19.29      152.16     86.20 o 
 -13   3  23       29.41     -108.35    108.35 o 
 -11   3  23        0.12      -74.15     92.60 o 
  -9   3  23      389.31      351.46     62.50 o 
  -7   3  23      246.96      279.95     65.16 o 
  -5   3  23        8.14      -23.77     29.85 o 
  -3   3  23     2856.45     2708.97     86.30 o 
  -1   3  23        0.23       28.12     32.17 o 
   1   3  23     1314.20     1419.03     76.13 o 
   3   3  23      633.46      638.66     69.21 o 
   5   3  23      536.77      391.20     59.84 o 
   7   3  23      184.83      222.95     57.35 o 
   9   3  23        1.38       49.93     51.44 o 
  11   3  23        5.17       55.16     70.68 o 
 -12   4  23      130.81       68.06    137.43 o 
 -10   4  23       18.54       -5.71     70.27 o 
  -8   4  23      679.83      712.89     79.73 o 
  -6   4  23      561.80      536.20     81.13 o 
  -4   4  23      262.93      233.79     51.07 o 
  -2   4  23      210.34      310.77     49.46 o 
   0   4  23     2266.46     2612.40    239.93 o 
   2   4  23     1400.60     1213.66     95.12 o 
   4   4  23      524.55      458.42     73.06 o 
   6   4  23      173.97      195.83     65.42 o 
   8   4  23        5.87       78.98     74.13 o 
  10   4  23        2.62      -29.77     95.15 o 
 -11   5  23       35.13      -96.68    158.33 o 
  -9   5  23        3.61      -29.28     68.51 o 
  -7   5  23       65.11      190.59     76.36 o 
  -5   5  23      247.73      247.71     67.42 o 
  -3   5  23      680.42      792.86     89.86 o 
  -1   5  23      800.58      788.76     79.73 o 
   1   5  23        0.06      -26.72     37.96 o 
   3   5  23      131.03       80.46     49.18 o 
   5   5  23       99.84      242.17     62.48 o 
   7   5  23       26.42       11.25     73.23 o 
   9   5  23        8.95       43.55     91.23 o 
  -8   6  23       20.65       46.39     93.09 o 
  -6   6  23      545.55      471.39    164.75 o 
  -4   6  23        9.67      -57.57     57.64 o 
  -2   6  23        0.26      -43.34     65.31 o 
   0   6  23       88.32       29.64     47.21 o 
   2   6  23       10.61       82.33     50.78 o 
   4   6  23      146.01      148.29     68.32 o 
   6   6  23       19.61       42.91     82.73 o 
  -5   7  23        0.04       -5.81     79.17 o 
  -3   7  23      277.07      205.84    203.86 o 
  -1   7  23       11.02       23.29     97.39 o 
   1   7  23       72.91      111.08     61.77 o 
   3   7  23       10.35      -12.93     60.14 o 
 -14   0  24       62.47      142.50    197.92 o 
 -12   0  24        4.79      -57.30     57.30 o 
 -10   0  24        0.52      -39.59    102.92 o 
  -8   0  24     2660.46     2399.22    446.30 o 
  -6   0  24     3275.79     3240.74    117.75 o 
  -4   0  24     4516.20     4548.58    112.11 o 
  -2   0  24      399.91      440.29     45.52 o 
   0   0  24        0.43       51.82     44.87 o 
   2   0  24     1138.96      991.80     98.28 o 
   4   0  24     3742.78     3471.81    256.02 o 
   6   0  24      989.68     1080.47    143.41 o 
   8   0  24        8.26      -31.53    160.31 o 
  10   0  24       75.24      232.03    130.07 o 
  12   0  24      327.25      486.74    150.72 o 
 -13   1  24       60.00       29.89    118.10 o 
 -11   1  24        0.07       16.59     42.87 o 
  -9   1  24      242.14      274.77     54.10 o 
  -7   1  24      137.12      252.54     43.05 o 
  -5   1  24     1589.72     1567.83     55.27 o 
  -3   1  24       29.70       17.13     14.76 o 
  -1   1  24      299.52      208.68     39.87 o 
   1   1  24       14.47       36.07     34.17 o 
   3   1  24      925.58      825.58     73.23 o 
   5   1  24        1.04       24.17     53.50 o 
   7   1  24      734.45      613.64     97.01 o 
   9   1  24      164.26       99.95    142.00 o 
  11   1  24       99.07       16.05     90.98 o 
 -12   2  24       50.18       54.94     74.59 o 
 -10   2  24       41.07       50.63    104.23 o 
  -8   2  24      219.39      221.69     41.24 o 
  -6   2  24       11.55       35.14     34.89 o 
  -4   2  24     1136.66     1256.69     89.10 o 
  -2   2  24       20.05        7.10     25.91 o 
   0   2  24      569.45      567.28     48.76 o 
   2   2  24       45.66       76.78     36.58 o 
   4   2  24     1608.75     1521.12    108.26 o 
   6   2  24     1011.99     1064.07     88.73 o 
   8   2  24       95.31       74.24     61.97 o 
  10   2  24      222.05      164.58     81.79 o 
  12   2  24       19.91       65.66     69.22 o 
 -13   3  24       58.82      -16.28    176.15 o 
 -11   3  24      111.29       45.27    100.69 o 
  -9   3  24      254.04      266.57     65.70 o 
  -7   3  24      281.72      285.31     57.05 o 
  -5   3  24       10.06       27.37     38.14 o 
  -3   3  24     1503.27     1383.25     95.30 o 
  -1   3  24      165.81      160.29     38.97 o 
   1   3  24      604.20      604.65     66.40 o 
   3   3  24       40.85      -13.84     42.95 o 
   5   3  24       60.48       90.18     43.33 o 
   7   3  24       85.98       47.69     48.96 o 
   9   3  24       50.72      130.28     56.92 o 
  11   3  24       26.51       87.31    105.70 o 
 -12   4  24        0.16     -116.10    116.10 o 
 -10   4  24      425.57      298.30    132.35 o 
  -8   4  24       19.35       49.04     50.05 o 
  -6   4  24       80.27      122.27     53.63 o 
  -4   4  24      727.51      672.79     98.27 o 
  -2   4  24       45.22        0.33     32.55 o 
   0   4  24      486.79      302.49     58.17 o 
   2   4  24       24.77       16.99     40.57 o 
   4   4  24      624.63      715.10     81.82 o 
   6   4  24       49.35       58.84     50.34 o 
   8   4  24        1.66      -59.77     65.87 o 
  10   4  24       79.00      -31.94    212.79 o 
  -9   5  24       45.78       46.06    120.95 o 
  -7   5  24       10.25      -14.27     61.39 o 
  -5   5  24       24.52       60.77     56.33 o 
  -3   5  24      713.88      810.76     80.10 o 
  -1   5  24        7.10       20.07     38.10 o 
   1   5  24      199.18      158.64     51.68 o 
   3   5  24       56.19       40.87     47.99 o 
   5   5  24      342.92      417.86     73.04 o 
   7   5  24       38.41       51.54     80.24 o 
   9   5  24      371.74      698.29    146.62 o 
  -8   6  24       15.46        2.86     84.69 o 
  -6   6  24       95.60       56.86     86.19 o 
  -4   6  24      246.96      287.86    115.65 o 
  -2   6  24      281.64      224.82     62.27 o 
   0   6  24        1.57       14.40     58.43 o 
   2   6  24        3.83       42.45     52.23 o 
   4   6  24      225.07      263.76     99.71 o 
   6   6  24       76.67      329.65    119.74 o 
  -5   7  24      215.73       73.97     94.82 o 
  -3   7  24       56.26      158.33    201.88 o 
  -1   7  24      157.16      130.41     69.62 o 
   1   7  24        4.09      -23.70     48.97 o 
   3   7  24        7.87       21.52     64.57 o 
 -13   1  25       17.99      -97.94     97.94 o 
 -11   1  25       85.34      122.20     52.21 o 
  -9   1  25      184.24       98.64     46.13 o 
  -7   1  25      290.98      369.37     49.42 o 
  -5   1  25      450.83      429.31     35.46 o 
  -3   1  25      390.32      376.43     25.08 o 
  -1   1  25      189.38      194.28     39.18 o 
   1   1  25        7.22      -29.73     34.02 o 
   3   1  25     1438.47     1408.03     85.03 o 
   5   1  25     1541.99     1698.70    180.54 o 
   7   1  25      122.15       97.01     62.41 o 
   9   1  25       39.22      -51.73     69.10 o 
  11   1  25        3.12        1.60     94.27 o 
 -12   2  25       61.76      -66.58     66.58 o 
 -10   2  25       21.08      -55.06     55.06 o 
  -8   2  25       17.38        1.10     28.27 o 
  -6   2  25      265.63      271.47     49.44 o 
  -4   2  25       61.38       40.52     31.40 o 
  -2   2  25      538.69      503.62     42.73 o 
   0   2  25       39.90       36.83     29.64 o 
   2   2  25      928.80      877.34     67.17 o 
   4   2  25     4590.40     4752.29    165.61 o 
   6   2  25      708.82      700.88     83.37 o 
   8   2  25     1429.02     1502.34    146.26 o 
  10   2  25        0.00       25.89     97.41 o 
  12   2  25      210.82      236.59     87.33 o 
 -11   3  25       94.85      174.26    116.03 o 
  -9   3  25       11.48       88.56     59.70 o 
  -7   3  25      675.54      754.38    128.56 o 
  -5   3  25        1.09       29.10     38.58 o 
  -3   3  25     1909.37     1880.71     98.84 o 
  -1   3  25      910.56      979.52     63.26 o 
   1   3  25       38.48       33.00     36.10 o 
   3   3  25      203.09      160.97     46.61 o 
   5   3  25        6.86      -35.87     35.87 o 
   7   3  25       39.58      -14.13     48.74 o 
   9   3  25       30.27       14.50     57.47 o 
  11   3  25        4.08      -38.77     81.85 o 
 -10   4  25        3.07     -109.90    109.90 o 
  -8   4  25      120.28       36.18     51.72 o 
  -6   4  25      976.11     1041.27     94.93 o 
  -4   4  25     1034.88     1006.35     93.52 o 
  -2   4  25      172.60      131.78     38.70 o 
   0   4  25      306.40      289.65     56.22 o 
   2   4  25     1017.65     1117.83    111.13 o 
   4   4  25       46.51       57.80     47.38 o 
   6   4  25        2.98       34.26     48.81 o 
   8   4  25      220.30      194.95     78.85 o 
  10   4  25       38.37      -98.15    274.11 o 
  -9   5  25       62.42       46.73     81.35 o 
  -7   5  25       92.43      -23.49     95.99 o 
  -5   5  25       79.30       53.57     62.24 o 
  -3   5  25      189.70      265.20     63.95 o 
  -1   5  25       10.52       28.75     40.87 o 
   1   5  25      291.09      155.00     74.56 o 
   3   5  25       38.45       33.96     66.56 o 
   5   5  25       25.83        5.57     56.95 o 
   7   5  25       20.92       55.41     85.10 o 
   9   5  25       83.10      239.54    108.64 o 
  -8   6  25       14.11       76.93     78.38 o 
  -6   6  25        7.35       -9.70     74.12 o 
  -4   6  25      122.94      163.88    105.73 o 
  -2   6  25       81.88      112.42     66.96 o 
   0   6  25      318.96      267.19     63.15 o 
   2   6  25       23.52      -14.21     52.11 o 
   4   6  25        6.17      -17.09     60.40 o 
   6   6  25       39.79      131.71     99.95 o 
  -3   7  25        0.30        3.96    195.94 o 
  -1   7  25       59.41      207.34    110.79 o 
   1   7  25        0.12       16.27     58.31 o 
   3   7  25       21.22      112.72     66.34 o 
 -12   0  26      164.11      139.57     76.63 o 
 -10   0  26      295.23      252.60     81.19 o 
  -8   0  26     2055.83     1894.89    160.66 o 
  -6   0  26      290.64      367.15     57.61 o 
  -4   0  26      899.52     1023.49     57.10 o 
  -2   0  26      158.05      130.36     36.70 o 
   0   0  26     3582.83     3479.79    156.55 o 
   2   0  26      245.10      177.17     63.17 o 
   4   0  26        4.40       57.06     62.55 o 
   6   0  26     1098.48     1494.62    137.79 o 
   8   0  26        7.37     -217.07    238.49 o 
  10   0  26      472.13      586.87    261.25 o 
  12   0  26       24.14     -100.94    144.48 o 
 -13   1  26      100.60      -74.00    109.06 o 
 -11   1  26        1.82      -43.46     43.46 o 
  -9   1  26      684.64      610.31    135.45 o 
  -7   1  26      205.36      247.34     46.40 o 
  -5   1  26      601.03      529.20     59.15 o 
  -3   1  26        9.87        1.54     15.66 o 
  -1   1  26       27.11       20.35     33.54 o 
   1   1  26      783.75      985.39     92.94 o 
   3   1  26     6366.55     6140.32    197.52 o 
   5   1  26      199.05      156.72     62.77 o 
   7   1  26       36.47      -61.13     61.13 o 
   9   1  26        0.50      -25.54     95.70 o 
  11   1  26       35.08      -51.10     78.46 o 
 -12   2  26      197.88      117.06     82.72 o 
 -10   2  26       86.75       23.56     65.14 o 
  -8   2  26       23.12       21.10     34.82 o 
  -6   2  26       13.01      155.09     77.80 o 
  -4   2  26      326.48      313.93     43.08 o 
  -2   2  26      720.65      716.37     69.38 o 
   0   2  26     1361.17     1090.36     65.47 o 
   2   2  26      120.08       90.02     40.65 o 
   4   2  26     6437.85     6328.84    186.16 o 
   6   2  26        0.20       75.38     62.22 o 
   8   2  26       16.88        1.79     64.77 o 
  10   2  26        0.04      -45.31     97.99 o 
 -11   3  26      143.64      -11.50    108.43 o 
  -9   3  26      131.08      202.66     81.64 o 
  -7   3  26        1.29        2.24     36.46 o 
  -5   3  26        0.94       -8.39     37.29 o 
  -3   3  26      759.02      748.46     54.26 o 
  -1   3  26      144.06      108.15     41.91 o 
   1   3  26       29.54       41.05     43.20 o 
   3   3  26      142.71      112.57     54.60 o 
   5   3  26       93.29       62.61     43.99 o 
   7   3  26      540.00      531.36     81.02 o 
   9   3  26      246.85      337.82     75.95 o 
  11   3  26        0.42      -36.01    106.73 o 
 -10   4  26      257.62      135.72    133.84 o 
  -8   4  26       23.54      -45.70     45.70 o 
  -6   4  26      140.05      269.78     63.42 o 
  -4   4  26     1272.26     1311.56    170.44 o 
  -2   4  26       50.95       46.45     36.34 o 
   0   4  26      415.07      360.63     75.99 o 
   2   4  26        0.35       41.85     42.28 o 
   4   4  26      204.17      227.99     60.27 o 
   6   4  26        3.76        3.23     46.15 o 
   8   4  26       43.30       64.96     67.64 o 
  10   4  26       60.38     -123.84    338.47 o 
  -9   5  26      241.58      284.27    102.65 o 
  -7   5  26      247.64       93.77    112.82 o 
  -5   5  26       11.71      -70.26     70.26 o 
  -3   5  26      524.89      563.07     82.83 o 
  -1   5  26      371.39      322.92     61.44 o 
   1   5  26     1674.67     1636.41    117.21 o 
   3   5  26      542.03      551.03     77.96 o 
   5   5  26      786.79      986.21    101.60 o 
   7   5  26        1.26      -11.23     77.51 o 
  -6   6  26        5.00       53.31     83.99 o 
  -4   6  26      156.74      105.51    102.03 o 
  -2   6  26        5.86      -51.37     51.37 o 
   0   6  26      164.64      276.76     65.27 o 
   2   6  26        0.12      -23.23     46.69 o 
   4   6  26      493.83      719.90    214.00 o 
   6   6  26      102.86      -40.79     81.79 o 
  -3   7  26       20.14      -77.15     98.90 o 
  -1   7  26        4.82      -42.39    103.06 o 
   1   7  26       55.90       25.77     69.78 o 
 -13   1  27       50.84       52.83    180.11 o 
 -11   1  27       16.80      140.32     84.50 o 
  -9   1  27       93.76      108.54     50.27 o 
  -7   1  27       61.11       52.26     37.12 o 
  -5   1  27        1.93       45.34     31.41 o 
  -3   1  27     1103.73     1144.64     40.94 o 
  -1   1  27        0.55        1.98     32.63 o 
   1   1  27      798.63      781.26     68.52 o 
   3   1  27     7747.93     7765.99    170.75 o 
   5   1  27        9.95       41.19     54.84 o 
   7   1  27     1261.47     1244.29    128.35 o 
   9   1  27      486.98      358.61    125.70 o 
  11   1  27       42.30       52.25     83.00 o 
 -12   2  27       98.39       71.98     94.84 o 
 -10   2  27       24.04       26.29     46.77 o 
  -8   2  27       63.40       74.72     41.83 o 
  -6   2  27      423.10      410.71     58.57 o 
  -4   2  27      119.79      172.09     40.28 o 
  -2   2  27     1609.93     1539.96     73.29 o 
   0   2  27      665.99      689.41     57.05 o 
   2   2  27       81.68      144.61     41.34 o 
   4   2  27     4510.79     4420.60    219.71 o 
   6   2  27      697.10      615.97     84.38 o 
   8   2  27        6.26       14.00     67.59 o 
  10   2  27       23.73      -81.70     81.70 o 
 -11   3  27       46.24        2.30    101.13 o 
  -9   3  27        8.88      -59.78     65.68 o 
  -7   3  27      956.63      951.84     82.67 o 
  -5   3  27       36.36        1.91     38.59 o 
  -3   3  27     1219.26     1166.08     80.54 o 
  -1   3  27     1286.33     1063.55     66.46 o 
   1   3  27      960.89     1016.24     79.71 o 
   3   3  27      334.72      354.92     77.32 o 
   5   3  27      220.06      228.92     54.03 o 
   7   3  27       73.99      207.51    102.47 o 
   9   3  27      117.72      209.33     67.89 o 
 -10   4  27      152.92      153.61    129.59 o 
  -8   4  27      203.35      227.05     93.99 o 
  -6   4  27       54.26       70.65     57.00 o 
  -4   4  27      712.58      776.40     80.03 o 
  -2   4  27      726.40      774.95     69.43 o 
   0   4  27      947.21     1017.80    107.70 o 
   2   4  27     1239.65     1269.09    104.04 o 
   4   4  27        4.27      -37.83     37.83 o 
   6   4  27        0.90       -9.56     47.29 o 
   8   4  27      197.05      122.90     72.68 o 
  -9   5  27       98.61      -19.79    203.86 o 
  -7   5  27       71.12       36.76     85.10 o 
  -5   5  27      192.90      249.89     82.00 o 
  -3   5  27      117.42      140.00     63.99 o 
  -1   5  27      373.52      348.20     87.70 o 
   1   5  27        0.31       64.46     69.42 o 
   3   5  27      170.58      143.00     56.94 o 
   5   5  27        1.04      298.55     76.60 o 
   7   5  27        0.09       32.50     82.21 o 
  -6   6  27       14.24       41.57    168.23 o 
  -4   6  27      109.34      122.96     78.69 o 
  -2   6  27        2.64      -13.09     55.92 o 
   0   6  27      272.22      300.99     94.84 o 
   2   6  27        0.72       73.87     67.60 o 
   4   6  27        2.38       -8.36     63.76 o 
 -12   0  28      780.46      734.79    125.94 o 
 -10   0  28      621.18      361.94     93.98 o 
  -8   0  28     3147.68     3194.94    200.25 o 
  -6   0  28        4.83        3.27     40.80 o 
  -4   0  28       34.08       77.66     49.56 o 
  -2   0  28     2744.60     2977.59    108.94 o 
   0   0  28     5941.85     5537.41    297.09 o 
   2   0  28     1208.40     1194.44    216.23 o 
   4   0  28      403.06      448.36     92.38 o 
   6   0  28      223.31      234.29    105.25 o 
   8   0  28      750.06      792.49    190.52 o 
  10   0  28      149.23      165.20    130.63 o 
 -13   1  28      116.94       97.91    120.57 o 
 -11   1  28       14.03        0.94     50.21 o 
  -9   1  28      831.13      791.80    100.56 o 
  -7   1  28        0.45       54.58     42.64 o 
  -5   1  28      141.28      154.05     38.24 o 
  -3   1  28      325.68      356.51     36.50 o 
  -1   1  28        0.19       -5.74     34.16 o 
   1   1  28      329.04      310.08     53.29 o 
   3   1  28      288.69      229.87     54.81 o 
   5   1  28     1732.14     1796.43    194.83 o 
   7   1  28      459.26      306.24     98.42 o 
   9   1  28      123.08      -61.59    124.62 o 
  11   1  28       19.73      -17.33     76.82 o 
 -12   2  28       96.97      101.79     66.27 o 
 -10   2  28        1.45       -9.54     48.44 o 
  -8   2  28      244.14      232.36     67.17 o 
  -6   2  28       11.35      -17.69     35.38 o 
  -4   2  28      229.18      253.89     43.93 o 
  -2   2  28       21.73       -9.26     27.35 o 
   0   2  28      775.34      770.75     72.42 o 
   2   2  28      807.56      919.95     89.78 o 
   4   2  28      442.59      407.83    109.70 o 
   6   2  28      950.99      922.85    103.82 o 
   8   2  28        6.23        6.67     80.06 o 
  10   2  28       26.35      -32.20     89.00 o 
 -11   3  28      128.63       19.96    107.21 o 
  -9   3  28       27.87       43.37     51.04 o 
  -7   3  28      296.29      231.36     53.63 o 
  -5   3  28        1.12      -23.33     37.25 o 
  -3   3  28        0.13       19.83     42.58 o 
  -1   3  28       54.52       61.20     35.64 o 
   1   3  28        1.41       49.91     38.85 o 
   3   3  28      157.91      163.82     48.40 o 
   5   3  28      332.34      326.51     60.81 o 
   7   3  28       81.80       81.12     57.61 o 
   9   3  28       12.55        8.54     54.73 o 
 -10   4  28       46.49      257.29    215.73 o 
  -8   4  28       73.83       -9.14     72.60 o 
  -6   4  28       16.43       26.90     47.25 o 
  -4   4  28      546.76      528.82     70.45 o 
  -2   4  28       52.65      110.55     56.57 o 
   0   4  28      564.42      611.41     69.83 o 
   2   4  28      290.97      256.12     75.75 o 
   4   4  28        5.74       -7.57     40.48 o 
   6   4  28      208.45      248.34     67.97 o 
   8   4  28       17.79      -53.20     64.06 o 
  -9   5  28       63.21       11.88    197.92 o 
  -7   5  28       60.73      -18.01     70.94 o 
  -5   5  28        0.74      119.53     57.53 o 
  -3   5  28      687.34      641.39     88.68 o 
  -1   5  28      215.84      119.82     46.70 o 
   1   5  28      753.26      967.56     97.60 o 
   3   5  28      157.41      230.15     81.41 o 
   5   5  28      853.41     1015.51    146.90 o 
   7   5  28      180.25      356.59    119.82 o 
  -6   6  28       76.66      -17.81    178.13 o 
  -4   6  28        2.90      -20.93     97.23 o 
  -2   6  28       79.89      -14.12     84.84 o 
   0   6  28      142.08      295.67     90.43 o 
   2   6  28      477.05      581.59     86.78 o 
   4   6  28       42.15       30.60     84.21 o 
 -11   1  29        8.39      -47.83     50.40 o 
  -9   1  29       61.71      -21.50     43.65 o 
  -7   1  29       36.85       -3.16     41.68 o 
  -5   1  29      319.30      262.67     43.10 o 
  -3   1  29      181.74      234.50     40.92 o 
  -1   1  29     2949.66     2557.70    111.27 o 
   1   1  29     1888.57     1734.07     98.88 o 
   3   1  29       27.81      -16.68     43.83 o 
   5   1  29       82.20      101.89     54.69 o 
   7   1  29       26.44       67.90     71.32 o 
   9   1  29      331.23      236.05    136.96 o 
  11   1  29        7.89      -10.89     81.29 o 
 -12   2  29        4.42        0.54     56.73 o 
 -10   2  29      222.11      220.48     65.81 o 
  -8   2  29       10.79        4.61     47.62 o 
  -6   2  29      499.68      396.76     62.45 o 
  -4   2  29      641.69      663.92     59.43 o 
  -2   2  29      171.11      282.09     51.65 o 
   0   2  29     6739.31     7156.89    181.90 o 
   2   2  29      372.65      443.12     54.02 o 
   4   2  29      334.98      365.31     71.82 o 
   6   2  29      170.95      155.00     64.18 o 
   8   2  29      473.64      491.64    196.59 o 
  10   2  29      171.39      231.17    185.69 o 
 -11   3  29      217.44      116.03    186.89 o 
  -9   3  29       84.73      124.10    111.13 o 
  -7   3  29      840.36      840.47     81.13 o 
  -5   3  29      307.35      357.67     67.15 o 
  -3   3  29       92.33       54.35     43.02 o 
  -1   3  29      678.32      581.83     56.55 o 
   1   3  29     1566.37     1677.61    120.71 o 
   3   3  29      197.59      170.04     49.49 o 
   5   3  29      259.95      334.65     69.08 o 
   7   3  29       14.95      128.79     60.46 o 
   9   3  29      207.06      255.70     73.42 o 
 -10   4  29      454.12      368.13    249.37 o 
  -8   4  29      106.26      100.50     52.36 o 
  -6   4  29      121.39      173.45     55.33 o 
  -4   4  29      273.33      199.56     64.23 o 
  -2   4  29      175.89      102.71     56.52 o 
   0   4  29      876.13      990.24     83.36 o 
   2   4  29      130.29      128.23     55.03 o 
   4   4  29      920.99      758.08     88.34 o 
   6   4  29        0.11      -37.96     49.49 o 
   8   4  29       78.15      111.12    141.51 o 
  -7   5  29       16.46      113.17     89.50 o 
  -5   5  29        9.92       -5.95     51.01 o 
  -3   5  29       18.56      -27.21     50.61 o 
  -1   5  29       31.52        3.29     54.14 o 
   1   5  29      415.86      463.78    113.13 o 
   3   5  29       60.99       60.81     54.83 o 
   5   5  29       59.88      137.03     71.65 o 
   7   5  29        0.62      -71.33     71.33 o 
  -6   6  29        8.07      -72.31    204.85 o 
  -4   6  29       88.83      113.04     85.22 o 
  -2   6  29       22.80        7.26     76.66 o 
   0   6  29       17.74      -10.07     62.55 o 
   2   6  29       53.84        2.07     55.60 o 
   4   6  29        0.02      -12.67     82.74 o 
 -12   0  30      729.97      872.99    138.66 o 
 -10   0  30       73.20      241.14     89.64 o 
  -8   0  30      572.55      707.87    118.41 o 
  -6   0  30     1895.44     1844.34    375.06 o 
  -4   0  30     1504.05     1612.77    120.99 o 
  -2   0  30      484.21      567.98    153.47 o 
   0   0  30     1143.08     1463.93    224.23 o 
   2   0  30     1253.47     1438.68    130.18 o 
   4   0  30     1298.99     1123.83    127.45 o 
   6   0  30     1117.18     1051.98    128.91 o 
   8   0  30      225.80      145.30    114.35 o 
  10   0  30       20.53      -41.05    193.96 o 
 -11   1  30       17.91        5.01     54.37 o 
  -9   1  30       72.87      166.41     56.47 o 
  -7   1  30      132.54      105.37     51.11 o 
  -5   1  30      140.43      147.75     46.34 o 
  -3   1  30      805.46      948.99     71.78 o 
  -1   1  30      888.91      871.73     71.62 o 
   1   1  30       54.55       38.62     41.84 o 
   3   1  30      227.56      216.95     55.50 o 
   5   1  30       83.68       94.73     56.18 o 
   7   1  30      474.54      496.68     98.92 o 
   9   1  30      102.78      167.77     88.96 o 
 -12   2  30       26.33      -41.42     58.59 o 
 -10   2  30       62.12       71.56     57.91 o 
  -8   2  30      152.91      121.01     57.93 o 
  -6   2  30      251.28      266.13     53.18 o 
  -4   2  30      114.68       67.40     36.59 o 
  -2   2  30      316.90      341.83     42.25 o 
   0   2  30     4689.19     4594.10    163.75 o 
   2   2  30      328.38      272.91     49.92 o 
   4   2  30        2.65       61.74     52.64 o 
   6   2  30       37.06       76.81     69.30 o 
   8   2  30       93.69      119.95     79.15 o 
  10   2  30        0.49      -62.98    170.44 o 
 -11   3  30       81.61       79.40     98.96 o 
  -9   3  30        1.13       16.26     53.02 o 
  -7   3  30      465.71      462.54     65.80 o 
  -5   3  30       43.89      -31.92     40.50 o 
  -3   3  30      124.82      152.55     95.41 o 
  -1   3  30      130.95      140.47     39.19 o 
   1   3  30      377.10      313.42     51.86 o 
   3   3  30      200.93      267.40     57.03 o 
   5   3  30      393.80      413.53     68.15 o 
   7   3  30       20.43      103.62     58.78 o 
   9   3  30        0.17       98.93     80.80 o 
 -10   4  30        9.52      589.79    251.35 o 
  -8   4  30      456.49      581.43    109.00 o 
  -6   4  30      296.82      336.44     77.19 o 
  -4   4  30       31.77      -10.34     45.11 o 
  -2   4  30        0.46       23.78     50.19 o 
   0   4  30      122.84      101.65     47.31 o 
   2   4  30      231.16      196.51     57.46 o 
   4   4  30       27.02      -10.79     51.07 o 
   6   4  30       52.87       19.70     56.48 o 
   8   4  30      120.74      110.40     82.78 o 
  -7   5  30      279.78      549.11    133.61 o 
  -5   5  30      250.71      337.12     92.14 o 
  -3   5  30      828.35      750.21     98.06 o 
  -1   5  30       11.63        5.65     53.96 o 
   1   5  30      462.01      462.56     93.70 o 
   3   5  30      151.65      145.46     60.84 o 
   5   5  30       18.47      116.63    122.73 o 
  -4   6  30        0.14       -2.84     73.95 o 
  -2   6  30       60.93       88.85     89.15 o 
   0   6  30       19.67        6.94     93.48 o 
   2   6  30      222.61      249.28     71.82 o 
 -11   1  31      114.67       38.40     61.06 o 
  -9   1  31       38.56       66.19     52.72 o 
  -7   1  31      393.41      436.63     72.71 o 
  -5   1  31       68.99       99.51     46.08 o 
  -3   1  31     1868.56     2138.99    102.82 o 
  -1   1  31     2217.83     2181.91    107.57 o 
   1   1  31       29.36       45.51     42.43 o 
   3   1  31     1799.59     1741.83    105.86 o 
   5   1  31      836.92      886.73     95.60 o 
   7   1  31      155.48      130.26     80.55 o 
   9   1  31       93.84      119.45     98.60 o 
 -10   2  31      169.50      233.16     68.62 o 
  -8   2  31      119.24      139.22     59.58 o 
  -6   2  31      168.63       73.44     46.01 o 
  -4   2  31      658.73      734.78     75.18 o 
  -2   2  31       14.47       21.84     37.90 o 
   0   2  31     4260.69     4300.35    119.81 o 
   2   2  31       13.84        3.99     34.64 o 
   4   2  31      318.47      295.28     66.05 o 
   6   2  31        0.06       52.33     97.24 o 
   8   2  31       32.36      123.78     76.90 o 
  -9   3  31       70.30      134.91     70.73 o 
  -7   3  31      252.43      247.22     79.35 o 
  -5   3  31      626.84      813.66     82.51 o 
  -3   3  31     1333.37     1339.36    103.26 o 
  -1   3  31       57.71       55.21     66.68 o 
   1   3  31       13.39       12.09     37.36 o 
   3   3  31      132.16      157.12     61.63 o 
   5   3  31       72.84      156.31     57.21 o 
   7   3  31      158.13      286.07     72.39 o 
   9   3  31      260.74      292.13    115.51 o 
  -8   4  31       57.15      109.68     73.45 o 
  -6   4  31       41.77       31.55     48.04 o 
  -4   4  31      358.78      380.82     68.63 o 
  -2   4  31      346.63      289.71     69.47 o 
   0   4  31       76.71       22.27     43.96 o 
   2   4  31      184.79      292.69     65.31 o 
   4   4  31       79.99       16.10     50.35 o 
   6   4  31       86.12      201.87     87.99 o 
  -7   5  31      183.00      -33.04     87.78 o 
  -5   5  31      190.36      203.14     83.41 o 
  -3   5  31        1.54      -42.12     61.41 o 
  -1   5  31       13.00        5.92     54.80 o 
   1   5  31       19.67       11.02     49.64 o 
   3   5  31       97.57      164.52     64.54 o 
   5   5  31      206.36      209.77     81.42 o 
  -2   6  31        6.68       -1.64     82.18 o 
   0   6  31       14.48       70.72    102.19 o 
   2   6  31        7.32      -11.33     72.49 o 
 -10   0  32        1.06      -65.87     65.87 o 
  -8   0  32      139.91      182.33     87.48 o 
  -6   0  32     1125.83     1165.34    150.62 o 
  -4   0  32      405.08      312.34     72.22 o 
  -2   0  32     2056.99     2065.25    146.14 o 
   0   0  32     1119.16     1451.15    276.73 o 
   2   0  32       13.62       33.20     68.68 o 
   4   0  32      258.18      293.36    169.91 o 
   6   0  32       38.55      -12.07     86.23 o 
   8   0  32      213.45       36.62    109.85 o 
  10   0  32       45.32      203.47    131.52 o 
 -11   1  32        5.72      -51.35     55.70 o 
  -9   1  32       16.26      -25.38     55.70 o 
  -7   1  32       46.32       24.15     49.08 o 
  -5   1  32      134.85      119.19     55.65 o 
  -3   1  32      165.17      123.44     59.30 o 
  -1   1  32      159.10      110.37     45.62 o 
   1   1  32      819.78      714.43     72.22 o 
   3   1  32      121.61       70.20     48.95 o 
   5   1  32      430.89      331.14     69.97 o 
   7   1  32        4.59       20.58     64.42 o 
   9   1  32      133.48       38.62     81.23 o 
 -10   2  32       78.96       25.11     60.56 o 
  -8   2  32       35.29       53.75     55.61 o 
  -6   2  32      141.99      166.89     54.38 o 
  -4   2  32      394.52      486.82     68.12 o 
  -2   2  32       10.47       18.34     37.99 o 
   0   2  32      523.35      484.09     54.66 o 
   2   2  32      250.68      252.44     47.72 o 
   4   2  32      121.51       92.24     64.79 o 
   6   2  32       28.76      136.75     74.90 o 
   8   2  32       15.19      -44.63     93.51 o 
  -9   3  32        1.19       70.69     67.67 o 
  -7   3  32      204.45      218.22     58.69 o 
  -5   3  32       57.39       33.18     50.12 o 
  -3   3  32        0.09      -39.21     39.21 o 
  -1   3  32       21.58       69.83     49.41 o 
   1   3  32      270.62      317.40     55.97 o 
   3   3  32       99.07       75.22     47.63 o 
   5   3  32       51.83       49.73     50.96 o 
   7   3  32        0.00       26.04     60.73 o 
  -8   4  32      294.28      422.43     96.87 o 
  -6   4  32       57.07       83.29     56.86 o 
  -4   4  32       67.76       14.07     51.28 o 
  -2   4  32      135.58      115.41     57.42 o 
   0   4  32        0.96      -18.64     50.72 o 
   2   4  32       23.27       34.21     54.33 o 
   4   4  32       68.60      109.76     53.49 o 
   6   4  32       14.39       57.85     58.52 o 
  -7   5  32      254.40      388.68    132.90 o 
  -5   5  32      225.71      346.92     95.07 o 
  -3   5  32      284.41      263.89     90.27 o 
  -1   5  32       84.85       16.93     83.10 o 
   1   5  32      291.31      280.94     89.69 o 
   3   5  32       91.19      229.77     70.37 o 
   5   5  32        1.96       57.18    107.35 o 
 -11   1  33        3.62      -38.45     60.79 o 
  -9   1  33        0.48        1.71     52.32 o 
  -7   1  33      159.20      214.37    101.99 o 
  -5   1  33     1544.25     1443.33    100.85 o 
  -3   1  33      734.03      789.03     69.17 o 
  -1   1  33       53.78       34.19     39.36 o 
   1   1  33       28.85      -13.33     40.19 o 
   3   1  33       33.64       99.31     52.48 o 
   5   1  33      217.64      173.66     63.27 o 
   7   1  33        0.21      -30.55     56.89 o 
   9   1  33        5.39       -4.92     81.34 o 
 -10   2  33       76.58      -11.09     61.86 o 
  -8   2  33      335.03      285.01     71.54 o 
  -6   2  33        8.84       47.18     47.05 o 
  -4   2  33     2548.94     2482.41    134.54 o 
  -2   2  33      226.00      245.50     51.21 o 
   0   2  33       52.26       64.76     38.56 o 
   2   2  33       59.96       45.22     41.25 o 
   4   2  33       67.97       13.82     56.43 o 
   6   2  33       94.13       82.01     74.11 o 
   8   2  33        1.28       12.64     96.85 o 
  -9   3  33        5.97       58.34     98.47 o 
  -7   3  33       77.95      129.59     57.39 o 
  -5   3  33      349.29      345.76     65.39 o 
  -3   3  33     2061.47     2190.07    132.37 o 
  -1   3  33        2.63      -38.79     38.79 o 
   1   3  33       95.32      105.67     44.10 o 
   3   3  33       68.15       87.50     49.46 o 
   5   3  33      154.12      128.99     77.75 o 
   7   3  33       10.46      158.04     66.23 o 
  -8   4  33      112.13      247.18    108.49 o 
  -6   4  33        0.11      -57.15     63.29 o 
  -4   4  33      529.04      486.15     75.92 o 
  -2   4  33       84.75       59.57     57.51 o 
   0   4  33      347.44      137.59     65.40 o 
   2   4  33       24.66       18.20     50.28 o 
   4   4  33        8.90       53.03     52.47 o 
   6   4  33      300.46      296.74     76.39 o 
  -5   5  33        7.47       30.97     72.38 o 
  -3   5  33      177.08      121.24     77.71 o 
  -1   5  33       11.55      105.40     79.47 o 
   1   5  33       18.12      -47.40     62.87 o 
   3   5  33        0.67       61.72     61.72 o 
 -10   0  34      659.26      893.40    156.35 o 
  -8   0  34      241.52      240.76     94.67 o 
  -6   0  34      211.12       90.47     84.06 o 
  -4   0  34      248.77      319.42     73.66 o 
  -2   0  34      802.52      737.80     99.38 o 
   0   0  34     1912.82     2254.80    165.59 o 
   2   0  34     1741.89     1588.63    158.76 o 
   4   0  34      394.99      362.16     95.80 o 
   6   0  34        2.57       86.60    148.43 o 
   8   0  34       96.74       92.95    108.92 o 
  -9   1  34       48.27       39.11     60.43 o 
  -7   1  34      135.49       48.77     53.70 o 
  -5   1  34       18.29       53.95     46.34 o 
  -3   1  34       16.80       50.20     38.92 o 
  -1   1  34      194.98      164.59     48.09 o 
   1   1  34       14.93       -5.76     41.00 o 
   3   1  34      850.30      828.10     84.60 o 
   5   1  34      249.81       94.11     62.26 o 
   7   1  34        0.19       57.00     65.59 o 
 -10   2  34       40.73      119.06    169.22 o 
  -8   2  34        6.78       56.24     59.14 o 
  -6   2  34      179.79      180.47     54.92 o 
  -4   2  34     1252.52     1062.44     95.66 o 
  -2   2  34      496.07      568.80     71.10 o 
   0   2  34      139.83      125.06     40.95 o 
   2   2  34        2.28       76.48     40.84 o 
   4   2  34        1.22       39.89     46.79 o 
   6   2  34        4.96      -40.19     64.13 o 
   8   2  34       49.35      -22.75     73.79 o 
  -9   3  34       18.36      -83.10     94.10 o 
  -7   3  34        4.27       18.35     62.81 o 
  -5   3  34      103.25      181.89     57.26 o 
  -3   3  34      381.55      365.36     72.18 o 
  -1   3  34       43.62       43.33     43.02 o 
   1   3  34      507.96      444.02     61.36 o 
   3   3  34       82.42       61.13     48.29 o 
   5   3  34        2.53       24.05     54.05 o 
   7   3  34      108.75      195.66     73.83 o 
  -6   4  34        1.38       47.26     71.93 o 
  -4   4  34       36.29       -7.99     64.39 o 
  -2   4  34      348.66      389.58     80.40 o 
   0   4  34       90.02      108.68     64.78 o 
   2   4  34      111.79      200.57     68.01 o 
   4   4  34       61.62       58.11     52.82 o 
  -5   5  34      132.18      169.67     85.51 o 
  -3   5  34      263.15      329.44     96.44 o 
  -1   5  34      167.80      110.46    100.76 o 
   1   5  34       30.94      -52.89     64.89 o 
   3   5  34      460.62      697.80    118.67 o 
  -9   1  35       24.54      -37.73     53.36 o 
  -7   1  35      578.46      560.78     88.83 o 
  -5   1  35      466.83      459.87     69.62 o 
  -3   1  35       58.40       83.69     42.61 o 
  -1   1  35      573.56      482.27     65.44 o 
   1   1  35       54.47       82.38     47.43 o 
   3   1  35      142.01      132.83     55.76 o 
   5   1  35      157.62      101.81     65.27 o 
   7   1  35      108.75       36.24     71.55 o 
  -8   2  35      392.04      598.88    110.02 o 
  -6   2  35      148.90      166.13     66.36 o 
  -4   2  35     2440.02     2460.21    138.80 o 
  -2   2  35       15.25       53.51     43.87 o 
   0   2  35      240.49      179.64     53.74 o 
   2   2  35      181.56      173.09     60.08 o 
   4   2  35      114.61       81.74     51.37 o 
   6   2  35      477.86      452.03     94.26 o 
  -7   3  35      715.88      868.90    159.47 o 
  -5   3  35       27.13       -4.66     51.87 o 
  -3   3  35      362.05      291.81     69.33 o 
  -1   3  35      109.14      141.91     51.12 o 
   1   3  35       24.15       69.60     52.54 o 
   3   3  35      395.37      562.13     72.00 o 
   5   3  35      425.89      407.02     81.28 o 
  -6   4  35       14.50      105.41     73.78 o 
  -4   4  35        3.54       -6.60     67.42 o 
  -2   4  35      354.49      467.84    109.48 o 
   0   4  35      117.99      166.41     66.81 o 
   2   4  35      178.79       44.96     67.54 o 
   4   4  35        0.00       47.31     53.56 o 
  -3   5  35       70.94      181.28    108.97 o 
  -1   5  35      148.91      282.11     96.36 o 
   1   5  35      114.09      -42.26     80.99 o 
 -10   0  36      400.92      288.96    186.04 o 
  -8   0  36        5.37      -46.37     77.21 o 
  -6   0  36      604.68      683.86    132.56 o 
  -4   0  36       36.08      -60.16     67.04 o 
  -2   0  36       95.15      151.56     67.07 o 
   0   0  36      742.01      760.96    110.34 o 
   2   0  36      361.67      304.88     92.03 o 
   4   0  36      448.50      620.50    128.53 o 
   6   0  36        1.76       -1.36     93.73 o 
   8   0  36      296.83      223.82    129.41 o 
  -9   1  36      101.25      137.76    162.29 o 
  -7   1  36       91.32       42.15     56.68 o 
  -5   1  36        6.78       15.53     53.82 o 
  -3   1  36        3.37      -10.62     39.95 o 
  -1   1  36      145.01      125.26     48.66 o 
   1   1  36      675.64      826.20     85.84 o 
   3   1  36        0.61       54.29     51.80 o 
   5   1  36      547.77      504.29     99.70 o 
   7   1  36        6.36       -5.02     66.67 o 
  -8   2  36       74.72       80.05     99.85 o 
  -6   2  36        9.80      -51.60     51.60 o 
  -4   2  36      498.22      505.29     75.95 o 
  -2   2  36        6.32      -11.54     45.65 o 
   0   2  36      367.96      484.45     86.89 o 
   2   2  36        0.07       37.93     43.01 o 
   4   2  36       31.70      -20.20     48.82 o 
   6   2  36       48.47       94.18     71.49 o 
  -7   3  36        1.22      183.67    106.03 o 
  -5   3  36        0.02        3.85     69.76 o 
  -3   3  36        5.74      -17.49     50.56 o 
  -1   3  36       24.68       68.70     61.58 o 
   1   3  36      121.77      111.41     58.44 o 
   3   3  36        1.06       10.24     47.59 o 
   5   3  36        2.98       47.53     58.82 o 
  -6   4  36       11.46       71.91     73.04 o 
  -4   4  36        0.26       89.18     74.15 o 
  -2   4  36       39.92       59.42     78.11 o 
   0   4  36      199.21      327.99     83.73 o 
   2   4  36        0.39       68.88     67.19 o 
   4   4  36      425.91      561.05     92.57 o 
  -9   1  37      283.04      371.85    148.43 o 
  -7   1  37        7.84       79.65    156.35 o 
  -5   1  37       55.96       28.95     57.14 o 
  -3   1  37      108.22      121.09     54.09 o 
  -1   1  37       30.57       96.66     50.19 o 
   1   1  37       10.85       15.56     48.48 o 
   3   1  37       73.27      222.26     62.65 o 
   5   1  37        0.03       56.52     78.55 o 
   7   1  37       37.74       13.95     72.35 o 
  -8   2  37      698.96      680.97    391.88 o 
  -6   2  37        0.04      -72.08     72.08 o 
  -4   2  37      154.13      222.33     64.40 o 
  -2   2  37      126.10       84.15     50.48 o 
   0   2  37      315.00      362.86     66.44 o 
   2   2  37       60.04      -21.85     48.71 o 
   4   2  37       48.72       22.75     49.73 o 
   6   2  37      106.62      111.63     67.41 o 
  -7   3  37     1119.58     1309.83    193.88 o 
  -5   3  37       75.19      178.41     78.81 o 
  -3   3  37        8.26       -1.23     64.19 o 
  -1   3  37       67.76      103.19     53.84 o 
   1   3  37       57.08      101.34     58.62 o 
   3   3  37      283.89      253.76     71.83 o 
   5   3  37        0.27       32.31     57.38 o 
  -4   4  37        4.56       70.62     75.63 o 
  -2   4  37        1.54       -9.86     67.47 o 
   0   4  37       62.83       65.07     82.16 o 
   2   4  37      373.36      385.43     94.19 o 
  -8   0  38      179.10      193.96    152.39 o 
  -6   0  38      235.69      417.60    180.11 o 
  -4   0  38      462.67      584.80    128.73 o 
  -2   0  38      178.33       38.60     63.37 o 
   0   0  38       88.55      141.48     80.35 o 
   2   0  38      326.78      263.76     97.04 o 
   4   0  38        0.15     -103.76    155.54 o 
   6   0  38      230.87      409.34    129.91 o 
  -7   1  38       11.55       28.58     89.44 o 
  -5   1  38       45.54      112.86     92.08 o 
  -3   1  38       10.50       49.61     81.36 o 
  -1   1  38       76.17       60.37     51.79 o 
   1   1  38      460.84      496.55     73.14 o 
   3   1  38      174.59      110.64     65.20 o 
   5   1  38      163.36      153.88     71.84 o 
  -6   2  38       48.36      -93.59    102.92 o 
  -4   2  38      130.62      204.05     83.30 o 
  -2   2  38        0.03       -7.28     49.41 o 
   0   2  38        2.64       56.71     52.41 o 
   2   2  38      110.77       71.38     60.74 o 
   4   2  38       23.81        6.16     48.26 o 
  -5   3  38       36.30      -17.51     65.35 o 
  -3   3  38      246.33      430.60    100.32 o 
  -1   3  38       61.81       60.25     94.44 o 
   1   3  38        5.73       -5.25     55.00 o 
   3   3  38       26.95       62.50     61.10 o 
  -2   4  38       34.06      -43.25     67.56 o 
   0   4  38       71.51      124.25     86.65 o 
  -7   1  39        0.40      -16.10     92.03 o 
  -5   1  39       57.53      -45.13     74.60 o 
  -3   1  39       43.12      -20.29     50.40 o 
  -1   1  39       27.15      -42.35     44.64 o 
   1   1  39       55.77       19.01     49.74 o 
   3   1  39       56.44      127.10     60.93 o 
   5   1  39       62.49       -8.51     65.64 o 
  -6   2  39        2.22       58.02     88.66 o 
  -4   2  39      115.32      159.57     81.82 o 
  -2   2  39      110.45      165.19     79.50 o 
   0   2  39       23.30       11.20     50.33 o 
   2   2  39       34.94      -13.35     68.00 o 
   4   2  39      179.58      190.90     63.63 o 
  -5   3  39       85.30      224.11     98.79 o 
  -3   3  39       48.60       39.93     71.70 o 
  -1   3  39      147.23      131.25     79.26 o 
   1   3  39       87.57      122.28     64.40 o 
   3   3  39        4.50      -47.33     55.23 o 
  -6   0  40       72.37      122.71    142.50 o 
  -4   0  40      497.53      603.65    215.73 o 
  -2   0  40       53.19      198.32     97.85 o 
   0   0  40      136.15      128.37    108.16 o 
   2   0  40        9.78       13.26     81.57 o 
   4   0  40       17.39       33.89     93.71 o 
  -7   1  40       28.67      -65.91     88.13 o 
  -5   1  40       60.37       72.38     95.04 o 
  -3   1  40       90.20      128.23    130.26 o 
  -1   1  40        1.24      -16.33     46.61 o 
   1   1  40      334.17      342.88     69.68 o 
   3   1  40       15.95        1.28     53.38 o 
  -6   2  40        0.01      135.97     93.48 o 
  -4   2  40       58.65      152.31     95.04 o 
  -2   2  40       10.63       84.67     91.33 o 
   0   2  40        1.91      -53.16     53.66 o 
   2   2  40       18.34      -46.67     46.67 o 
  -3   3  40      166.08      157.28    116.38 o 
  -1   3  40        6.98      106.44     85.90 o 
   1   3  40       61.02      136.16     69.99 o 
  -5   1  41        2.31      -99.24    147.45 o 
  -3   1  41       21.81       81.32     96.29 o 
  -1   1  41       46.28      -29.62     55.03 o 
   1   1  41        8.04      -31.95     65.79 o 
   3   1  41       64.40       91.59     81.28 o 
  -4   2  41      286.41      419.60    147.45 o 
  -2   2  41       37.72       92.26     78.32 o 
   0   2  41       29.45       35.31     62.75 o 
   2   2  41      225.42      108.61     63.23 o 
  -4   0  42       66.13      203.86    150.41 o 
  -2   0  42      642.23      750.10    223.64 o 
   0   0  42        0.23      -26.76     81.13 o 
   2   0  42      204.22      135.06     92.77 o 
  -3   1  42      427.69      557.79    146.20 o 
  -1   1  42       87.27      213.56     87.68 o 
   1   1  42       99.38      105.40     68.19 o 
  -2   2  42      122.93      229.77    103.05 o 
                                                 
